# Supplementary material for: Molecular investigations on a chimeric strain of Staphylococcus aureus sequence type 80
Source: PLoS One. 2020 Oct 14;15(10):e0232071. doi: 10.1371/journal.pone.0232071 (PMC7556507; doi:10.1371/journal.pone.0232071)
Supplement: S6 File — (FAS) [file pone.0232071.s006.fas]

>Dresden-275757_Consensus-Nano+Illumina
ATGAAAATCACCATTTTAGCTGTAGGGAAACTAAAAGAGAAATATTGGAAGCTAGCCATA
GCAGAATATGAAAAACGTTTAGGCCCATACACCAAGATAGACATCATAGAAGTTCCAGAC
GAAAAAGCACCAGAAAATATGAGCGACAAAGAAATTGAGCAAGTAAAAGAAAAAGAAGGC
CAACGAATACTAGCCAAAATCAAACCACAATCCATAGTCATTACATTAGAAATACAAGGA
AAGATGCTATCTTCCGAAGGATTGGCCCAAGAGTTGAACCAACGCATGACCCAAGGGCAA
AGCGACTTTGTATTCGTCATTGGCGGATCAAACGGCCTGCACAAGGACGTCTTACAACGC
AGTAACTACGCGCTATCATTCAGTAAAATGACATTCCCACATCAAATGATGCGGGTTGTG
TTAATTGAGCAAGTGTATAGAGCGTTTAAGATTATGCGTGGAGAAGCATATCATAAGTGA
TGCGGTTTTTTTCAGCCGCTTCTTAAAGAGATTTTGAATGTATCAAAACGTACTAGTTTT
TTATCCTAAATAAATAATTTTTTATTAATTATATAGGATAGTGATTGCAATAAATATTAT
TATTTTTATATAAAAATAATAATATTAGTAGGTATATTAATAAGTAATGAATTTTGTTAT
ATTAAAAAAGGTTATATATTGTAATAATGGCATTAAAGAGAAAAGAATATTTTCTTTTTT
GCTCAATTAAATTAATTAGATGCATAATAAAGTACAATCTAAAGGAAGATTCTTATGGGA
AAAAAAAAGAACTTAAGTATTACAGAGATAGAGAATTCTGTAAATACTTTGATTAATCAT
TTGAAAGAGAAAGATTTTATAACTGAATTTTTAAGTTTCTATGATATACCAAAAACTTCA
ATTACACGAGCAAAAGTAAAATTTGATAAAGGTGAACCATTTATAATTAAAAATAAAGTA
TACTATACAGAAATTCAAGGTGAAGTTATTACAGCAATAGATGCTATTGAGCATGAAATA
TTAAATCAGAAATCCAAACCGAGATATCTTATTGCAAATAATTATTCTGAAATTGCAGCT
TTAGATATTAAAACTCGAGACACACTTAACATTCCATTAAGTGAGTTACCATCAAAAGCT
GATTTCTTTTTAGCGTGGAATGGTATCGAAAAGTCAGATTATCAATCTGAACATCCAGCC
GATAGAAAAGCAGCTGAACGGTTTGCAAAACTTTACGATGTGCTTGAAAAGGATAATCCT
AATGTTAAAGAACACTCATTTAACACATTTTTAATTCGTATATTATTTTTATTGTTTGCA
GAAGATACGGGAATTATGAAGAAAGGTATATTTACTAATACACTTAAAATAAGAACAAAA
GAAGATGGCAGTAATTTTAATGAAGTTATTGAAGAGTTATTTGAAATTTTAAATACTAAT
GAACTAAATCGAGATAAAAAATCAGATTGGTTAAAAATATTTCCTTATGTTAATGGTAAA
CTTTTTAGTGAGCCTCACGTATCCTTAATTTTTACAAAGAAATCTAGAAAGTTACTGATT
GAAGCTGGCGAGCTTCTAAATTGGAACGAAATTAATCCTGATATTTTGGGTTCAATGATT
CAAACAGTATCCTCTTCTAAAAAAAGGCAAGTATCAGGAATGCACTACACTAGTGTTCCT
AATATTATGAAAGTAATAAAGCCTCTTTTTTTAGATGAACTTTATAAAATATTTAATGAT
TTATCTGCTCAATATGAAGAAAATAAAATTAAAAATATTACAGAGAAAACAAAAAAAACC
TATAATAAGAAAATAATTAACTCTTTATCGGATTTGTTAGAAAGAATTTCAAGGATTAAT
TTTTTAGATCCTGCATGTGGTTCAGGAAATTTTTTAATTATAGCATATAAAGAAATCAGA
CGTCTTGAAATAAAAATACTTGTTTTATTAGATGAAATACAGCAATCAGACACTATGCCA
ATGACAGCGATACATTTAGAAAATTATAATGGTATTGAAGTTGATGACTTTGCGCATGAA
GTAGCGAAATTATCTCTCTGGATTGCTGAACATCAAATGAATGAAGAAATGGAAAAAGCT
TTACCTGGTTATATTTCGGCTCTACTACCCTTAAAAGATTCTGGAAATATAGTTTTAGGA
AATGCGTTGAGGATTGATTGGAATAATATTATACCTCAAAATAAAAATGAGGAAATTTAT
ATATTTGGTAACCCACCCTATATTGGAGCAGCTAATAAAAACGAAAACCAAAAAAACGAT
TTAGCTTTTGTGTTTCATGATACAGATATTTCATTTGGAAAATTGGATTATATCACGGGA
TGGTTTTATAAATCTGTTAAATTTATGGAAAAAAGAAAATCTGTCTTTGCATTTGTTTCA
ACAAATTCAATTGTCCAAGGAGAACAAGTTTCTTTAATTTGGCCTGAATTATTTAAAACT
GCACAAATAAGTTTTGCTTATCCATCTTTTAAATGGTCTAATAATGCAAAATCAAATGCT
GGTGTTACAGTAGTGATAATTGGTTTCGAATATAAAGATTATTTAGGACCAAAAAGTATA
TATTCTTCAAATGGAACAGTAAAAAAGGTGGATAATATTACACCTTATTTAGTTGAAGGG
GTAAATATAATTGTTGAAAAAGAAAATAAATCAATAAATGGCTTTACAGAGATGGTTAAA
GGAAGTTCTCCAACTGATGATGGTGGATTAATATTTTCAGAGTATGAATATCAACAAGCT
ATAGAACTTTATCCAAATTTGAAAGATATTTTAAAAAAATATCAAGGATCAAGAGAATAT
ATTAATGATATAAGCAGATATGTTCTTTGGATGTCTGATGATGACGCTAAATTATTTAAA
AATAATCCTATAATTTCAAAAAGACTTGAACACGTACGTCAATTTAGATTAAATAAAAAG
GGAAACACCTTGAAAAAAGCTGAAACACCTTGGGAATTCGTTTCTAATGGTAAAAGAAAA
GCAGCTTTGAAAAAAAATAAAAATATGAAACAAATCTTAATACCACGAGTTTCTTCAGAA
AATAGATATTACGTTCCAATGGGATATGTTAATAAAGATACTATAATATCTGATTCATCT
ATGGCAATTTATGATGCTCCATTATGGCTTTTAGGATTACTTCAATCACGAATGCATATG
GTTTGGCTTAGAGCAATTGGTGGAAAATTAAAAACTGATTATAGATACTCCTCAGGGCTA
GTTTATAATACTTTTCCAATACGAAGATTATCTCCTCAACGATTAAAGGAAATTGAACGT
GTGATAACGGATATTTTAGATTTAAGGGAGTATGAAGGTGGTAGTTTAGCTTACCTTTAT
AATAGTAAAACTATGCCAATTAGTTTAAAAGAAAAACATCAAGAACTTGATGGTATAGTG
GAACGCGCATACCGACAAAAACCTTTTAATAGTGATGAAGAACGTTTGAGTACCTTACTA
ACATTATATAAAGAAAAGAAGGTAATAGTAGATGACAACTAATTTATTCGAAGTTAATTT
TGAAGAAAAAAATGAAAAAAATACTAATAATCTTGGTATGAGAGAAATGCAAGAAAAAGT
TTATAAAAAACGCTTTGCACGTTATTTATTAGTTAAAGCACCTCCAGCCTCTGGTAAATC
GCGTGCTTTAATGTTTGTGGGTTTAGATAAATTAAATACTCAAGGTCTAAAAAAAATAGT
TATTGCAGTTCCAGAAAAATCAATCGGAAAATCGTTTCGTAATACTAAACTAACAAATTA
TGGTTTTTATTGGGATTGGAATGTAAAACCTTGTAATAATCTAACTATTGGAGTAGGTGA
AACTTCAAAAGTTAAAAGATTTGTTGAATTTATGAAATCTAATGATAAAGACGACAATAT
TCTCATTGCAACACATGCCACTTTGCGTTATGCATTCGAAGAATTAGATGATTCAGCTTT
TGATAATTCATTACTTGCAATTGATGAGTTTCATCATGTCAGTCGAGATGACAGTTCAGT
GCTTGGTAATGCTTTGCGCAGTATTATGAGTAATTCAACTGCACACATTTTAGCCATGAC
CGGATCCTATTTTCGAGGTGATTCTGTGCAAATTTTAGAGCCGAAAGATGAAGATAAGTT
TGAAAAAGTAACTTACACATATTATGAGCAATTAAATGGCTATCAATATTTAAAATCTTT
TGCTATGGGTTATAGTTTTTATCGAGGACAATATACAGAAGCTTTAGATGAAGTTATAGA
TGTGTCGAAGAAATCGATTATTCACATACCTAATATTAATTCTAGTGAATCAACTAAAGA
TAAATATGACGAAGTTGATCGAATTATGGATTTAATTTCTGATGGTGGAAATATTTATCA
AAATAGTGATGGTATATATGAAGTTAATCGGCCTGATGGAAAAGAATTATTAGTTGCCGA
TTTAGTCAATGAAGATTCAAGAGAAAAGGTTACATCTTATTTAGCTAATATAACTGATGA
TATAAAGGATTTAGATAAATTAGATATTATCATTGCACTTGGTATGGCTAAAGAGGGTTT
TGATTGGCCCTTTGCAGAATACGCTTTGACGATTGGTTATCGTAATTCTTTGACAGAAAT
TATTCAAATTATCGGACGAGTAACTCGAGATAGTGCTAATAAAAATCATGCTCAATTCAC
AAATTTAATTGCACAGCCTGATGCTCAAGATGATGAAGTATTATATGCAGTTAATAGTCT
TATGAAAGCAATAACTGCGTCATTACTTATGGAGCAAGTTTTAGCACCTGTTTATAATTT
TAAACCTAAGGATAAAAAAATAGACAATCCTGATGATATATCTATAAAAGGATTGAAACC
TTCTAATACAACAGAACGAACTAAAAAAATAATTAAAGATGATATGGCTGACTTGAAGTC
AAGTATATTACAAAGTGAGCATATTCAAAATGCTATTGTATCTGGTTCTGATGCTCAAAT
GATTAACAAGACTTTAGTCCCGCGTGTGATTATTGAACGTTATCCTGATTTAACAGAGGA
AGAATTGGAAACAGTTCGTCAACATACAGTTGCTAACGTTAATTTTTCAGCAAGTTCTAA
AGTGATTTCAAATGATGGTAGTCGTGAAATTATAAAAATGGCTGATAGATTTATTAATAT
AGATGAATTAAATATAGATTTAATTGATTCTATAAATCCATTTCAGCGCGCGTATGAAAT
GATAAGTCGTGATATTAATGCTCCAACGTTACAATTTATTCAAGATTATATGTCATCGAA
AAAATATGAATTTACCAATGAACAACTAGTGAATGCTTATCAACGTGCAAAACAATTTCG
AATTGAAAATGGGCGTAATCCAGAAAGAAATAGTAAAGATGAGGGAGAAAGATATTTAGC
TTTTGCACTTTTAAGATTAGCTGAAATGAAACGTGAACGAGAGGCTGATAAAAAATAATA
ATGAGTTACTTAGATGATATTTTTTCAGATGAACTTTTTGAAGATTTAACAAAACAAGAA
AAAGAGAAAAAAATTGAAAAGTTAGATCCAGAAATCGGTAAATTTCAAGAAATAATAAAT
TTTGTAAAAAATAAAAATAGAGAACCTGAAAAGACAAATCGATGGTCAGAAGAACGTGCT
TTGTGGGCAAGACTTCAAGGATTTCGTAATAAAAAAGAACGTTCAGATAAAGTAAAACAT
ATTGATGAATTAAATCTATTAAATAAGCAAGGAGATTTTTTAGATGAATTGAACTTGACT
GTTAATAGAGAATCAGTAAGTAATATTGATGAAGTACTAAATGATAACCAATTACTTGAT
AACTTTTCGGATTTACTTGATACTTCAAGATATAAAAAGACTGTTAATGCATTGAACAAA
AAAAGTTCACGTAAACGAGCTGATAATTTTAATGAATATAAAGAATTATTTAAAAAAGTA
CATGAAGAAATAGCAAGTGGTAAAAGAAAAATTTTACCATTTAAGAAATATGATATTGAA
GAAGGTAGATTTTATATACAAAATGGTGTAATGCTGTATATTGTATCAATCTCTGATGAA
AAATTTATCGGAGACAATGGTAAAGAGAATGCCCGCATGCATGTTGTATATGAAAATGGA
ACAGAGAACAAACAGCTATTACTGCAATCGTTAGCGTCTTCATTATACTCTAATGAACGT
CATGGTAGAATGGTAACAGAAATTATTGATGAAAATTCATTATCTGAAAGTTTTGGCGCA
GAATTTACGACAGGATACATTTACGTTTTAAAATCGTTAAACACGAATCCAGAAATTAGT
CAATTAACTCATTTATATAAAATTGGCTTTACTAAAAACAGTATAGAGTCTAGAATTGTT
AATGCAGAAAATGAAGTTACTTATTTAAATGCTCCAGTTCGTATAGTATTGTCTGTAGAG
GTAAAAAATCTTAATGCACAGTTGTTAGAGCGTACGTTACATCATACATTTCACGATAAA
CAAGTTATATTTCAAAATAGTAAATATAAAAAAGCAACAGAATGGTATATTTTACCACTT
GAAGAAATAGAGAGCAGAATTAATGAAATATTATCTCATATTCAATTTTAGTTTAGAAGG
TTTTTGATTGAATAAAAAATAAACTAATAAGAGCATCCCTCACCGCAAAGTGAAGGATGC
TCTTTTTTTATTAGAATATAGTTTTCATTTTGATAGATAATGGTTAATAATTATCTGTAA
ATCATTATTAAGTACCGTTGTTATAGAGTCATCATTCATAAAAGCTTCATAGATTTTATC
AAGTATTTCCTCATCTTCAATCGCTGTAAAATGATGTACTAAACCTTTTACTATTGATAC
ATAATTTTGAGATGCTAAGCAACTAGCAACCGTTCGCCAGTCTGATTGTGTAGTTTCATG
GTTCATAGATAATCCTCCTTTTATTTCAATGTCCATTTTTGACGTGCTTTAGGATTGAGT
GGATGCATGATTTCATTTGTTGCGGGGTTCATGAGTTGCTTCACTTTCTTTTTATGTGGT
TTCAACATTTCTATTACTTCATTGACACGTGCTTCAACAACGGGTTTTTAGCGTAAGCGC
CCCAAGCTAATATAACTTCATCCGATTCTTTCACAGCCTTCATAATTTGAATATTTGTAT
GATTATCAAAAGCATTTTTTGAATGTTTAATATTAATAGGTGTTGTAATATTAGAATATA
GATTCACAAAATTGATTGAACCAAATGCATCCATTTCTGAAACTTTGTTCATAATGAGCT
GAGTTGTTAGGTCGATGTTGAGAATGCCATCATAATGTGGATACATTGTAATGATTGTAA
TTGTTTGTTTTTCACTATCCCATTTTTTCTTAAGTAGATAGCGATGTTCTTGATCATCAC
TGAATATAGCTTCGGTTTCTAATGTACTTTTGATTGTTTTCATGTAATTTTCACTCCTTT
AGTATTCTTCTGGTAAAAGCATCACATAATAAAGAAAGTCTACATCATCTTCACGAATGA
CGTAGACTTTTTTAGGTAATGCATTTTGTTTTTTTACATAGTTTGTATAGTGATATTCCA
ATTTGTATGCGGGTTGTTCTTGTTCATGTGTGATTGACAGTATATTCTCATCTTCTTGTA
GTCTAAAAATGTGTAGGTAATCTGTATGAGGTTTATTATCTCTTTCTTTCACCATATTCC
AAAGTAAGATTTGAAGGTCTAGAGATAGGTGTTCACTAATGCCTCTTGTGATGTATCGAT
TGATTTTCATACTATTTTCCTCCATTTTGCTTTTCTTTCATGATGTCAATCACTTCGTTA
ATGACTGTAACAGATATTTGTGCCACTTTGATCCAATTATTCATGGTTATTCCCTCCTTC
TCTTAGTAAATGACGTTCATCGATAATCGTATTTTTAGTATCTGTGAGGTATAGAAAGTC
CATATCAAAATGATCCAGATAACCAATGCTGATGAGTTGGTTATTGGCGTACATAAGAAA
TGGATAGATACTTAGCTCATGTAGTTCATCGTTATAGTAGGTATAAGTGTCAAGTGTAAG
ATGCGCAAGTGGGGTATGGTCTACAAAGCGAGTAGGAAGTATATTTTCGGCTGCTTCTTC
TAACGCTTCACATTCCCATGTTTCATTGTTAGATAGTTGGAATAGACGAGTTATATATTG
TTTGAGTTCTTGAGTGATTGTTTCCATATCATTGCCTCCTAGATAGAGTGATAGTGATGT
AGTTCATATACATCAATAGGATAATATATATTTGATTTGTCATTTATTACGAATCCCGGT
GGGAATAAGAGAAAATTCCATATAAAAACCCGCTACAAACCTTGGTATGACAAGAAAATC
CCATTATCCCGCTCATTTCTCAGGAAATATAGCTATATATTTATATATAGTTTGGATTTG
TAGATGTCAGTACGACTTACTTTTTCTTTTTATATTATTTATTTATAAATAATAATGGGA
TTTCGGGATTACGCTTGCGTAATCCTTCTCCcATATGAAGTTAGCCAATCCCGTTACTAT
CCCACTCATATTTTATTTTGGGATGTTCTTTCGTCATACAATATAAGCTTCACATTGAGT
TGTGACTTGTTAGTATGTTGAAAAGATTCGTTAGATGGGTGTTATTGAATGACGAAAGGA
CAGTACATAGATATTAGATTTGAAAATAGAGTGTTTGAGGCAAAAACAAAGACGAAGTGC
TGAGGAGCACTTCGTCTAGATTATTATTATTGAAAAGTTGTTTAATAATTTCATTATTAA
GTTTTAGTGTAACGTAGAATTGCTTTTTATGATTCTCATCTTTACGAATGTCAATACGGT
CAATAACCGTTAGGTACAAAGCTTTGAGCTGTGATTTATCCATGGATTCTATATTTTGAA
ATATTCGTTGTAATAGGGCAGCGATTTGTTTCGTATCATAAGATGGTTTCTCTTGATTTT
GTTGCTGCTTGAGTTGATTAATTTGGTTTGTAATGTCATTGAGTTGTGTTTCATATTGAT
GAATGGTTGGTTTGAGTGCAGATGTTAAGTCTGGATTGTCTTCGAGGGTTTGAATTAGAT
TTTTTAGTTTAGTGTTTATTTCATCAAATTGTTGTTGCTTATATGCGATATCATGGTTAA
GTGCAGCCATATCAATTTGACTATCTTGATTAACACGTTCGACAACTTGTTTGAGAACTT
TATCGCTTTTGACAATTTCAAGTATTTGATCCATGACGTATTTCTCAATCACATCAGCTC
TAACACTATTGGCTGAACATACCTTTGATCCTTTGTTGCGAAAGTTACTACAAGAATAAT
AGCGAATACGTTTCTTAGTTCCATCTTTGAGTGTATTAGTAGTATTACTCGCGGCCATAG
GTGCTCCGCATTGGGGACAATGAACGATACCGGTTAATAGATTAGTTCCTTTACCGTGAA
CTTGGGGTTTTTGACTGACTTGCTTTTTACGTGCTTGCACTTTATCCCATAATGCTTGGC
TAATAATAGGGGCGTGCTTACCCTCAGCTATGATCGGTTTATCATTCAGTCCTTTACGAC
GTTTTTCATTCCAATCTTTGTACTTCGCAAATTGAATTTTACCCATATAGAAGGGATTGG
ATAGAATATAAGTAATAGAACTTATACTGAAAGGCTTCCCTTTTTTAGTGACATAGCCTT
TATGATTGAGTGTATTGGCAATTTTACGATAGCCATGCCCTTTGGCATAAGATTCGAAAA
TATATTTTACAATATTAGCTTCATGTTGATTAATCATCAATTCGTGTTTACTGTCGGGTA
TTTTGTCATAGCCTAGCGGTAAATTTCCTTGATAATAGCCTTCTTGGGCACGTCTGGTTT
GGCCCATGAATACGTTCTCGACAATGTTATTACGTTCAAATTCTGAGAAACTCGCAAGTA
TTTGTAACATGAGTTTTCCAGAAGAAGTATTGACTTCCATACGTTCAGACAAACTGAAAA
ATTCGACATTTTGCTTATGCAAATCTTCGACAATTTTGAGTAAGTCTGATGTATTACGTG
CCAGTCGGTTTGTTTTGTACACCATGACACAATCGATATGACCTTCATTCGCATCCTTCA
ACATACGTTGGAGCTCAGGACGGTTCATAGATTTTCCGGAAATACCACGATCTGCGTACA
CATCTACCACTTTGAAGTTATTAAATTGACAGTATTCTTCAATCTGATTGATCTGGCCTG
TTATCGAGTAGCCTTCAGTACTTTGGATTTCCGTTGATACACGAACATAGATAGCGACAC
GTTTTTGTTTGAGTTGTTGCATGACTTTTTCATCCTTTCTGATTAAGCAATCGATGATTG
CGCCGTTTGATTGACGATGTTTAAGGGCTCATTTTTGAAATAGATACCCGTAAGTGTTTT
ATTTTTGGTAATATGAATTTCATCAATGTAAGGGTACAACATGTTTAACGTGAAACGTTG
TTGTATGATATTTTGAAAAACCTTTCGAATTTGATGTGCATTGATTGATGTTATAGGGTT
TGACTGTTGTCGAAATGATTGCGATTGTTCTCTGAACGTATCTGCATCAATTTTGCCTTG
GGCTAATTTTTCTATCAGCTGCTCGTGATTGAGTGTAGTTTTAGTTTCTATATCTCTTTG
TCTTTTGAGTCGTTGTTGAATAGTATGATTTATTTTTGAATAGAGCTGTTGATTTTGAAA
GAAGTCCTGACAAGTCGCTAAAACACTTGTTTCTAATTCTTGTGCGTTGATTCCTTTAAA
TTCACAAACAAAGCGAGCGTTATTCATATTTTTCGGACAGACATAGTAACGCAATGAATG
ATTTGGTTTTCGGACGGTCATGTTTGTGAGTGTCGAATGGCAATAGGGACATTTGATTTT
TTGTTTGAGTTGATTTTCTGACGGCTTACGTTTGACTTGTTTCTGAGTTCGGGTAACTTG
AGCTTCTTCGTATATCGTTGTACTGACAATAGCTGGGAACATGTTTTCATATTGTCCGTA
TTGATTGATAACACGGCCACAGTAATTAGGGTTAAGGATAATATTACGCACTTGATAGGG
CTTGCGATTAATGAATTTATCATCAGCTTCTAAGTATTGCGCAATTTTTTTATAACCATA
ACCTTGAAGGTAATAATTGAACACAGCTTTTACTGTTGGTGATTTTACTGTGTCTATTGT
GAAAGTACCATTATGATAGTGATACCCAAAGGGTGCATGTGTTGTAATTAGTTTACCTTG
TCTCGCTTTTTCTTTGATTCCATTTTTGACTTGTTCGCCTATATTATCAGATTCTAGTTC
GGCCAAGCTGATGAAAATATTGAGTTTGAGCCGATCGAATGCTTTATCCATGTCGAAGTA
GCCATCATGAACGCTTAAGATATGGATATGGTATTTTTGACACAATTTCATGAGTTTTAA
TGCATTTTTAAGATTGCGATGAAGTCGGTTTAATCTGTAACAACATAATACGTTACATTG
TCCTTGTTGAATCAGTTCAGTAATTTGTTGATAACCATTCCGCTTATCAGTACGTCCTGA
TTGCTTATCGCTATAAAAGGTAATGTATGTAATATTATGTTTTTTGGCTAATGCCTCTAT
GGTTTGTTTTTGTGCTGCTAGGGATTGTTGCTTTGTAGTGCTCTGTCGTAAGTAACCTAT
TGCTTGTTTCATCGTATTTCCTCCTTCCACATTGATAATATATATTTATGAACGAATTTA
TGCATATGCCCAACGCCATCAGGCG-TTGGGCATTAACTTTAGTCATCAGCGTGATTGAT
TTCTTCAATCACTAAATCAGCGAGTAATGTGATTAATTCGTCCATATTCTTCCTCCTAAT
TGACTTTGATAGTAGTAAAAGTGTTATACCAACTTTGGAAATATTGTAATGAACTCAATT
TTTCGCTTTGAGCAGATTTGCTCCAACTCAGGATAATCTTCATAAATGCCCCAAAAGACG
ATACGTTTAGGTTTGACGTGCTTCAGTTTAATATCATTTATTAATTGGTTATCGTCGTTA
TAATCTTTTGTGATTTTATAACCATGTTCTTTACAATATGCTTTTACAGTATCAATAGGT
TCGTCTAAGTAGACTTCTCTTTCATCTGTAATATTATGTGCTAATGCAACTACATTCATA
GTTAATACCTCCGGTTGATTTAATGAGCTACAACGCATAGAGCGTTGTAGCGGTATAATA
TTCAAATTTATAGTTCTAAATCGTCACTTGCTTCTTTTTCTTTCGCTTGTTTAATAAAAT
TATTAAGCAAATCTGGATTTGTATTATCATCAAATTTCGGTGGTGTGAAAGTTTCTGTAT
TGGAACTTAAGCCAAAAATAGATGCAAGTTCTTTATCCAATTTAAGATGATAGAATACTA
TCGTTTTTGATTTGCCCGTTGCATCTTTGACACTTCGTTTTGTTGTCTTACGATCTCGGT
CCGATTCCATATAACCTTTTTCTATCAAAGCTTCAACTACATTGTTGGTGTCCTGAAATT
GATTATTTTTAAGCATCTCTTTGAAAACTTTGGCAATTATCTTAACTTGTATATGGTCAT
CTTTAAGTTCTATGAGACCGAACCCCTCCAGCATATTTGATAATCGACCATCATCTGAAA
ATTTATTTCTGTACTGTGCTACAAATTGGACAATTAGTTCGATTGCTTTATCGGACAGAG
ACCTTTCGCTCACCGAATCTGAGTGGTAATTCACTAGGTATTCTCTAACTGCATTCAAAT
CGATAGGGGTTGCGATAACACGTTCTAATATTCGTGCTGATGTCGTAATGGTGGCGTAGC
GCTTGAACATACGTATGCCTACATTGTTTGTTTCATTGTTAAGTTGTGTTTTGAACCAAT
CGTGTTCTCTATGAAACCAATTGATTACTTCAGATTCACGATTTAGAAGATATTCAGCTA
CTAACGGCATTATGTGCCCATAGTTTTTTGATGTTCCTTTTTTAATGGCGTCTGCATTGT
CAGCACTTGTTGTAAAGACATCAGAAATTTCTATACATCTTGCTCTGAGACCATCATTCG
CACTAGCATCCCTGAAAATCGTGTGTTCTGCTGTACTAATAACACTAGATCCAAAGTGGT
GAGGATTTTTTACATTTCCTTCTCGATTAGCACGTAGACGACCTTGCCCCTCTGCTAGGG
AATAAAGTAAACCATTTGTATCTTTAAAGGTAGCTGCTGATAATTCATCTAAGGCAATAG
GAACACCAAAGTTGTTACTTAAGTATCCTTCAATTGCATTACGGGTGCCGTTCCAACCTC
TGAATAATGTTTGATCACCTTTAGATGGATTACCTGCTATTGAAACTGCTAATGCCGCTG
CAGTCGATTTACCCGTACTAGAGTTCCCCATAAATGAAAATATCGTGCCAAAATATTCGA
CTTCATGCTTTGTTTTTAAGAACGCAGTCACTAATGAAGAAACACCAAATATCACAGCAA
GCTCCAGTAACAAGTTTCCTTTTACTTCATCAAGATACATTTGCCACCAGCTTTCAAATG
TACCTTTAGGTTGTAAGTCATACTTTGTTTCACAAATGATTTCATCAGCCTGAGACTGCT
CGATGTCTTTTGAAAGATATGGTTCATCTAATGAAATGACAGTACCTTCATCAGTACTTA
AGACACCTACACCTGTATACAATGTAGAAATGGGCAGTGATTGACGCATTAATTGTAGTG
CATTACTTAGCGATTTAATGTACGTTTCATTGATGCTGAAGCTAAACATAACCAGTCTAG
GTAACTTTTGTGTCGTTAGAATATCTGACGTTTCAATACGTTTAATATTTTTGCCATCCG
TGATAGTCAATTTCTCAACCCCTGTAGTAGGGTCGAGAAATTTGTTTTCTATGATGATTG
GACTAGATAAACGAATTATCTTATCTTCGTCGTTTTTGTTTTTTGCTCGAATAAGTTCAT
ACCATGCAGTTGAATCTAACCAGTATGGATATTGCTCGAAGATGTTGTTAGCCATTAGCG
TTTACCTCCTGTATTAAAAAGTCGAATTCTTTGATACAGGATAGGAGATTTGTTAGAAAT
TCTCTTGATAGGAGCGTCGCATCCTTTTCTTTCCCACGCCCCAAACATGCGACCTACTTC
TCTAATTTCATTAGTAGTACAGTTGAAAGTGCCAACCTGATTTACTAAGTCATTAAAGAT
GAATGTCTCTCCGCTGTATTTTTGTTTTGCAGCTTTCTTTGTTGCTCCATACAATTGTAT
TACTCGAATAGGTTTATACTTCATAAGTAATTACCGCCTTTATAATTTTTTCTGAATCAT
AAAGATTCATTACGTGTATTACATCACACAAAAATAAACCTAACTGTCTAACCAAGAATG
ATTGGTTAGACAGTTAGGTTGAATAAAGACTGGTACTAAAGAGATTGAGTTGTAGTAATT
ATTTTTTAAAATATTTTTGTCTCAAGTTTAGATTATCAATTACATTCATAGAATTAATTA
GAGATAGATGAGTTTCACTAGAAATTTTAAAGTCATAAATGAATAAGTTTAGGTCGTACT
TATTTGATTTACTATGAGTTAGGTCATTTTTAGCATGGAGAGGTGTTATTGTATTACTCC
ATTTTTTTGTCGTTTTTATAATTTGATTACTCAAATTAAGAACTTCTATAGGCGCATTTG
TATGAAAGAAATTCATGTTCTCGCAAATATGAGCGTAAACACCTGATAAAGTACTAAGCA
AAGTTTCCATAAATGGTAGCTGATCCATATAAAATAATTTATGTATAAACAAATTTGATG
CATTTATAAGTTCATTATCGATGATATGAAAAGATGAAAAATCACCTTCATCATCTTCAT
TTCCTAATTTGTCATCTGTGAAGACAATGTGTAAGTGATTTTCAGTTAATTCATCTATGT
CGTTATGTAGTTGTTGAAAATCAGCGTTGAATTTTAATTTTTGTTCCTTAAAATCTTGGA
GTTCTGAATAATTAACTTTTTGCTTTTTTAATATATTTAATTCTTGCTTGTTAAATAGTA
AAGCAAAATAGCTATTGTTGCCAGAGGCATTTTTGTGTTTAGCATGTGTATTACTATCTA
TGTACAAATATCTAAAATAAAAAACAGACAAAATTGTTAGTACATCACTAAAAGGGAACC
TTCCACGAATGTTGTCTTTTGATAATTTACCAATTAATGAATTTAGATTTGCAGTTATCT
GTTTTTCTTCATCTGTGTTGATATCAGGGAACCTATTTAATAGTGTCTGTATTATAGATG
AAATAAGTTGTTCTTTTGTGAAATATCTATGGAATATCTCATTATTTTTGTCATTTAAAT
CTATATTGATTTGTGTACTTATATCAGCAATCTTATTTAAGTTTTCCCATTCTTCATGTG
AATATGATGAGGAGTAGTTATTTGAATAATTATAGTTTTTACGTTCGAGACCATTTTTAA
TTGTAAAAGCAGTGTTTAGCATATTATCCAGTGATGTGATATTCGGATTATTTTCATCGT
AAAATCTAAAAGGTATATCATTTTTATAACCAAAAGTAGCATTTACAGTAGCTCTTTTAA
AAGTAGTGTCGTCAAGAGCTATAGATCCATCATTATGTAATTTTAATAGTACATGTTCCT
TTAGTTTGCCTTTAGATGTGAACAAATAAGTGAAAATTGCATTTTTATATTCTTCAAATT
GATCATCTAAGTTTGAAGCATCCATGAAACTTGTTAAGACTTCATAAAATCCTTCGTTGA
ATCCACGCATAAAAGTATCTACACCATATTCAATACCTAACAAATCTATTAAATTTGATA
AAATATTTTTTATATAAAGTTTATTATTTTGAAATTGATAACGTGTGTAATTGCCTTTAT
TATCGAATTCGACTTCAATTGATGATGAACCTTCAATACCTTCTAACGATATGTTTATTT
GTTTGATTATATCCTGCATGAATTCAGAGTTATACTTTGAAATAAGTTTTAGTGTCATGT
ATATAGTCATTCCTTTATTATCATTTACTTCTATTTAAATATAAGCTAAGATAGTTATAT
AAATAAGGGAACGTACGTTCTTATTGGAGAGGTGTTTTGTAGAAGAAAACTTTAAATCTG
ATTTGGTTGCACTTTGATAAATTGTATTTTCAACGAATTGTTTTATTTGACTTTGGTTTT
GAGTATTGATTTTATAAGTTTCTACAATATCTATAGGTAAAAATGTAAAACAAAATGCAT
CTGCTTTTTTACTATTTTTGTTTTGGTTCTGTTGCAAAGTTGAAAAATAAATGTCTAATC
TCAATTTTAAAATAATACTTTGTGTTAACTTGTTAGCATGATGCTAATTTCATGGCATGG
CGAAAATCCGTAGATCTGAAGAGACCTGCGGGTCTTTTTATATAGACCGTAAATACATTC
AACACCTTTTAAAGTATTCTTTGCCGTATTGATACTTTGATATCTTGTCTTTCTTACTTT
AATATGACGATGATCTTGCTCAATGAGGTTATTCAGATATTTCGATGTACAATGACAGTC
GGGATTCAGTTTAAATGCTTTAATTACTTTAGCCATTGCTACCTTCGTTGAAGGTGCCTG
ATCTGTAATCACCTTTTGAGGTTTACCAAATTGTTTAATGAGACGTTTGATAAACGCATA
TGCTGCATGATTATCTCGTTGCTTACGCAACCAAATATCTAATGTATGTCCCTCTGCATC
AATGGCACGATATAAATAGCTCCATTTTCCTTTTATTTTGATGTATGTCTCATCAATACG
CCACTTATAATAGGCTTTTTTATGCTTTTTCTTCCAAATCTGATACAAAATTGGGGCATA
TTCTTGAACCCAACGGTAGAGCGTTGAATGATGAACGTTTACACCACGTTCCCTTAATAT
TTCAGATATATCACGATAACTCAATGCATATCTTAGATAGTAGCCAACGGCTACAGTGAT
AACACCTTTACTGAATTGTTTATATCTGAAATAGTTCATACAGAAAACTCCTTTTTATTA
AAATTATACTATAAATTCAACATTGCAACAGAACCAAATAAAGTAAGGTTAATTTTTGAT
ATGAATATATATATCTTTTTATAAATATGTTGTGGTAATATAAGATTATACAATGTATTT
AGGAGGGAGTATTATGAAAAAAAAATCTCAAATGAAAGTAATTAATACATATTCTATAAG
GAAATGTAATATTGGAGTTGCTTCTTTTATTATTGGTTCATTTTTATTTTTAGGAGTGAA
CGGTAATATAGCCGAAGCCAATGATGAGAGACAAGAAGTTGACAATGGTCAACAACAAAA
GTTAAATAAAGCTGATAATGATAGACAAGAAGTTGACAATGGTCAACAACAAAAGTTAAA
TGAAGCTGATAATGATAGACAAGAAGTTGACAATGGTCAACAACAAAAGTTAAATAAAGC
TGATAATGAGAGACAAAAAGTTGACAATAGTCAACAACAAAAGTTAAATAAAGCTGATAA
TGATAGACAAGAAGTTGACAATGGTCAACAACAAAAGTTAAATAAAGCTGATAATGAGAG
ACAAAAAGTTGACAATAGTCAACAACAAAAGTTAAATAAAGCTGATAATGAGAGACAAGA
AGTTGACAATAGTCAACAACAAAAGTTAAATAAAGCTGATAATGATAGACAAGAAGTTGA
CAATAGTCAACAACAAAAGTTAAATAAAGCTGATAATGAGAGACAAGAAGTTGACAATAG
TCAACAAGAGTTGTTAAAAAATAAATGAATCAACAAATAGAGAATCAACGGTGAAGAGAC
TTTTAGAAGATGTTTATTCTAAAGAGAATGCTCGAGGTATTCTTAATAAAATAAAACCAG
AAGATTATAATTTAAGTTCTAAAGAATTAATAAATAAAATAATTAAAGCCGGAATAGATT
ATTCTGAAGAAAATAATAGTAAGTACAAAGTCTTTGCTTCTGTTCCTCAAGCTAGTATTA
CTTTGAAAAGTGAGTATAATATTGGTAATTCTTTAGTGGTTAGAAGCGATAAAGTTATAA
AACCAGAAGATTATGTTAATTATCCAGAAGGGTATCACGTTCAAAGTTATGTTTCCAAAG
GAAAAGAATATCCTAGTTTAGATGATATAGTTAAA--AAGAGTCACAGGTAGTTATAAAA
TTACGTATCGATTATTAGATAGTAATGATGAACCTGTTCACGGAGAAGATGGTCAAGCGA
TTGTAAGATCATTAAATATTTATTTCTATAATCCAGAACCAGCTTTAGATATAATTAAAG
AAATCGAAGAAGATATAGATGAAAATAATTATCAAAATGGCGAGGAGATAAAAGAAGATT
TAGAAA-AATAAA-AATGAACTAGAAA-ACCAACTAAAATACCAGATGTACCTGCTTTGA
TTGATGAAATAAATAATAAGAA-AACCAGCTTGAAAATTTAGATACGACGGCACCAGACG
CACCAAAAGTTAAGGATACAGAGTCAGGCAGCAAGAAAATCACTGGTGAAGGATCAGAAC
CAGGCAATGACATTACCGTAACGTTCCCTAGCGGAAAAACAAGTCAAGGTAAAGTTGGTC
AAGATGGCCAATGGGAAGTCGACGTACCAGCAGGTGAAGAGTTAAAACCTGGAGACAAAG
TTACAGCAAAAGAAACAGATCCATCAGGTAATGAATCACCAAGTGGTACAGGTAACGTCA
TAGATACGACGGCACCAGACGCACCAAAAGTTAAGGATACAGAGTCAGGCAGCAAGAAAA
TCACTGGTGAAGGATCAGAACCAGGCAATGACATTACCGTAACGTTCCCTAGCGGAAAAA
CAAGTCAAGGTAAAGTTGGTCAAGATGGCCAATGGGAAGTCGACGTACCAGCAGGTGAAG
AGTTAAAACCTGGAGACAAAGTTACAGCAAAAGAAACAGATCCATCAGGTAATGAATCAC
CAAGTGGTACAGGTAACGTCATAGATACGACGGCACCAGACGCACCAAAAGTTAAGGATA
CAGAGTCAGGCAGCAAGAAAATCACTGGTGAAGGATCAGAACCAGGCAATGACATTACCG
TAACGTTCCCTAGCGGAAAA-CAAGTCAAGGTAAAGTTGGTCAAGATGGCCAATGGGAAG
TCGACGTACCAGCAGGTGAAGAGTTAAAACCTGGAGACAAAGTTACAGCAAAAGAAACAG
ATCCATCAGGTAATGAATCACCAAGTGGTACAGGTAACGTCATAGATACGACGGCACCAG
ACGCACCAAAAGTTAAGGATACAGAGTCAGGCAGCAAGAAAATCACTGGTGAAGGATCAG
AACCAGGCAATGACATTACCGTAACGTTCCCTAGCGGAAAAACAAGTCAAGGTAAAGTTG
GTCAAGATGGCCAATGGGAAGTCGACGTACCAGCAGGTGAAGAGTTAAAACCTGGAGACA
AAGTTACAGCAAAAGAAACAGATCCATCAGGTAATGAATCACCAAGTGGTACAGGTAACG
TCATAGATACGACGGCACCAGACGCACCAAAAGTTAAGGATACAGAGTCAGGCAGCAAGA
AAATCACTGGTGAAGGATCAGAACCAGGCAATGACATTACCGTAACGTTCCCTAGCGGAA
AAACAAGTCAAGGTAAAGTTGGTCAAGATGGCCAATGGGAAGTCGACGTACCAGCAGGTG
AAGAGTTAAAACCTGGAGACAAAGTTACAGCAAAAGAAACAGATCCATCAGGTAATGAAT
CACCAAGTGGTACAGGTAACGTCATAGATACGACGGCACCAGACGCACCAAAAGTTAAGG
ATACAGAGTCAGGCAGCAAGAAAATCACTGGTGAAGGATCAGAACCAGGCAATGACATTA
CCGTAACGTTCCCTAGCGGAAAAACAAGTCAAGGTAAAGTTGGTCAAGATGGCCAATGGG
AAGTCGACGTACCAGCAGGTGAAGAGTTAAAACCTGGAGACAAAGTTACAGCAAAAGAAA
CAGATCCATCAGGTAATGAATCACCAAGTGGTACAGGTAACGTCATAGATACGACGGCAC
CAGACGCACCAAAAGTTAAGGATACAGAGTCAGGCAGCAAGAAAATCACTGGTGAAGGAT
CAGAACCAGGCAATGACATTACCGTAACGTTCCCTAGCGGAAAAACAAGTCAAGGTAAAG
TTGGTCAAGATGGCCAATGGGAAGTCGACGTACCAGCAGGTGAAGAGTTAAAACCTGGAG
ACAAAGTTACAGCAAAAGAAACAGATCCATCAGGTAATGAATCACCAAGTGGTACAGGTA
ACGTCATAGATACGACGGCACCAGACGCACCAAAAGTTAAGGATACAGAGTCAGGCAGCA
AGAAAATCACTGGTGAAGGATCAGAACCAGGCAATGACATTACCGTAACGTTCCCTAGCG
GAAAAACAAGTCAAGGTAAAGTTGGTCAAGATGGCCAATGGGAAGTCGACGTACCAGCAG
GTGAAGAGTTAAAACCTGGAGACAAAGTTACAGCAAA-GAAACAGATCCATCAGGTAATG
AATCACCAAGTGGTACAGGTAACGTCATAGATACGACGGCACCAGACGCACCAAAAGTTA
AGGATACAGAGTCAGGCAGCAAGAAAATCACTGGTGAAGGATCAGAACCAGGCAATGACA
TTACCGTAACGTTCCCTAGCGGAAAAACAAGTCAAGGTAAAGTTGGTCAAGATGGCCAAT
GGGAAGTCGACGTACCAGCAGGTGAAGAGTTAAAACCTGGAGACAAAGTTACAGCAAAAG
AAACAGATCCATCAGGTAATGAATCACCAAGTGGTACAGGTAACGTCATAGATACGACGG
CACCAGACGCACCAAAAGTTAAGGATACAGAGTCAGGCAGCAAGAAAATCACTGGTGAAG
GATCAGAACCAGGCAATGACATTACCGTAACGTTCCCTAGCGGAAAAACAAGTCAAGGTA
AAGTTGGTCAAGATGGCCAATGGGAAGTCGACGTACCAGCAGGTGAAGAGTTAAAACCTG
GAGACAAAGTTACAGCAAAAGAAACAGATCCATCAGGTAATGAATCACCAAGTGGTACAG
GTAACGTCATAGATACGACGGCACCAGACGCACCAAAAGTTAAGGATACAGAGTCAGGCA
GCAAGAAAATCACTGGTGAAGGATCAGAACCAGGCAATGACATTACCGTAACGTTCCCTA
GCGGAAAAACAAGTCAAGGTAAAGTTGGTCAAGATGGCCAATGGGAAGTCGACGTACCAG
CAGGTGAAGAGTTAAAACCTGGAGACAAAGTTACAGCAAAAGAAACAGATCCATCAGGTA
ATGAATCACCAAGTGGTACAGGTAACGTCATAGATACGACGGCACCAGACGCACCAAAAG
TTAAGGATACAGAGTCAGGCAGCAAGAAAATCACTGGTGAAGGATCAGAACCAGGCAATG
ACATTACCGTAACGTTCCCTAGCGGAAAAACAAGTCAAGGTAAAGTTGGTCAAGATGGCC
AATGGGAAGTCGACGTACCAGCAGGTGAAGAGTTAAAACCTGGAGACAAAGTTACAGCAA
AAGAAACAGATCCATCAGGTAATGAATCACCAAGTGGTACAGGTAACGTCATAGATACGA
CGGCACCAGACGCACCAAAAGTTAAGGATACAGAGTCAGGCAGCAAGAAAATCACTGGTG
AAGGATCAGAACCAGGCAATGACATTACCGTAACGTTCCCTAGCGGAAAA-CAAGTCAAG
GTAAAGTTGGTCAAGATGGCCAATGGGAAGTCGACGTACCAGCAGGTGAAGAGTTAAAAC
CTGGAGACAAAGTTACAGCAAA-GAAACAGATCCATCAGGTAATGAATCACCAAGTGGTA
CAGGTAACGTCATAGATACGACGGCACCAGACGCACCAAAAGTTAAGGATACAGAGTCAG
GCAGCAAGAAAATCACTGGTGAAGGATCAGAACCAGGCAATGACATTACCGTAACGTTCC
CTAGCGGAAAAACAAGTCAAGGTAAAGTTGGTCAAGATGGCCAATGGGAAGTCGACGTAC
CAGCAGGTGAAGAGTTAAAACCTGGAGACAAAGTTACAGCAAAAGAAACAGATCCATCAG
GTAATGAATCACCAAGTGGTACAGGTAACGTCATAGATACGACGGCACCAGACGCACCAA
AAGTTAAGGATACAGAGTCAGGCAGCAAGAAAATCACTGGTGAAGGATCAGAACCAGGCA
ATGACATTACCGTAACGTTCCCTAGCGGAAAAACAAGTCAAGGTAAAGTTGGTCAAGATG
GCCAATGGGAAGTCGACGTACCAGCAGGTGAAGAGTTAAAACCTGGAGACAAAGTTACAG
CAAAAGAAACAGATCCATCAGGTAATGAATCACCAAGTGGTACAGGTAACGTCATAGATA
CGACGGCACCAGACGCACCAAAAGTTAAGGATACAGAGTCAGGCAGCAAGAAAATCACTG
GTGAAGGATCAGAACCAGGCAATGACATTACCGTAACGTTCCCTAGCGGAAAAACAAGTC
AAGGTAAAGTTGGTCAAGATGGCCAATGGGAAGTCGACGTACCAGCAGGTGAAGAGTTAA
AACCTGGAGACAAAGTTACAGCAAAAGAAACAGATCCATCAGGTAATGAATCACCAAGTG
GTACAGGTAACGTCATAGATACGACGGCACCAGACGCACCAAAAGTTAAGGATACAGAGT
CAGGCAGCAAGAAAATCACTGGTGAAGGATCAGAACCAGGCAATGACATTACCGTAACGT
TCCCTAGCGGAAAAACAAGTCAAGGTAAAGTTGGTCAAGATGGCCAATGGGAAGTCGACG
TACCAGCAGGTGAAGAGTTAAAACCTGGAGACAAAGTTACAGCAAAAGAAACAGATCCAT
CAGGTAATGAATCACCAAGTGGTACAGGTAACGTCATAGATACGACGGCACCAGACGCAC
CAAAAGTTAAGGATACAGAGTCAGGCAGCAAGAAAATCACTGGTGAAGGATCAGAACCAG
GCAATGACATTACCGTAACGTTCCCTAGCGGAAAA-CAAGTCAAGGTAAAGTTGGTCAAG
ATGGCCAATGGGAAGTCGACGTACCAGCAGGTGAAGAGTTAAAACCTGGAGACAAAGTTA
CAGCAAAAGAAACAGATCCATCAGGTAATGAATCACCAAGTGGTACAGGTAACGTCATAG
ATACGACGGCACCAGACGCACCAAAAGTTAAGGATACAGAGTCAGGCAGCAAGAAAATCA
CTGGTGAAGGATCAGAACCAGGCAATGACATTACCGTAACGTTCCCTAGCGGAAAAACAA
GTCAAGGTAAAGTTGGTCAAGATGGCCAATGGGAAGTCGACGTACCAGCAGGTGAAGAGT
TAAAACCTGGAGACAAAGTTACAGCAAAAGAAACAGATCCATCAGGTAATGAATCACCAA
GTGGTACAGGTAACGTCATAGATACGACGGCACCAGACGCACCAAAAGTTAAGGATACAG
AGTCAGGCAGCAAGAAAATCACTGGTGAAGGATCAGAACCAGGCAATGACATTACCGTAA
CGTTCCCTAGCGGAAAA-CAAGTCAAGGTAAAGTTGGTCAAGATGGCCAATGGGAAGTCG
ACGTACCAGCAGGTGAAGAGTTAAAACCTGGAGACAAAGTTACAGCAAAAGAAACAGATC
CATCAGGTAATGAATCACCAAGTGGTACAGGTAACGTCATAGATACGACGGCACCAGACG
CACCAAAAGTTAAGGATACAGAGTCAGGCAGCAAGAAAATCACTGGTGAAGGATCAGAAC
CAGGCAATGACATTACCGTAACGTTCCCTAGCGGAAAAACAAGTCAAGGTAAAGTTGGTC
AAGATGGCCAATGGGAAGTCGACGTACCAGCAGGTGAAGAGTTAAAACCTGGAGACAAAG
TTACAGCAA-AGAAACAGATCCATCAGGTAATGAATCACCAAGTGGTACAGGTAACGTCA
TAGATACGACGGCACCAGACGCACCAAAAGTTAAGGATACAGAGTCAGGCAGCAAGAAAA
TCACTGGTGAAGGATCAGAACCAGGCAATGACATTACCGTAACGTTCCCTAGCGGAAAA-
CAAGTCAAGGTAAAGTTGGTCAAGATGGCCAATGGGAAGTCGACGTACCAGCAGGTGAAG
AGTTAAAACCTGGAGACAAAGTTACAGCAAAAGAAACAGATCCATCAGGTAATGAATCAC
CAAGTGGTACAGGTAACGTCATAGATACGACGGCACCAGACGCACCAAAAGTTAAGGATA
CAGAGTCAGGCAGCAAGAAAATCACTGGTGAAGGATCAGAACCAGGCAATGACATTACCG
TAACGTTCCCTAGCGGAAAAACAAGTCAAGGTAAAGTTGGTCAAGATGACAGCGATTCAG
ACTCCGGCAAAGAAGTATTACCAGAAACTGGTGAACAATCAAATTCAAATAATGCGACTT
TATTCGGATCATTATTTGCTGGCTTAGGATCTTTATTCTTATTCGGTAGACGCCGTAAAA
AAGATGCAGATAACAAATAATATCAAATAAAAATACAATATTCATTAATGGTAAAAGCCA
GGTTTAAAAAACCTGGTTTTTATTGTTGTCTTTATAATTTGAGGCTAGTATATAATTGGG
TTGATAATTGAGATGTATTTAATAATACATAAAGTACGCTATTTTATATTGGAGGAGTTT
TATGGTTAAAATTTGTAGGTTCTGTTGCAAAGTTGAAAATCATGTAATATTTAGAAAAAT
AATTAATACTAACAAAAATCTTTACTGTTAAAACAATATTTCCTTTTATAGTTTTGTATA
GATGTGCTTAAAATTTAACTTTGCAACAGAAACAATGAAAGTCTCAATAATAAAAATTTT
AAAGCGGGAGAATTCTTTGTACAAATGTCTTTATATATCATTGAGAATCAAAGCAATGTG
ATAGCGAATAGACATCAATATACGATGTATTTGAATGGTGAAGAAGTAGGCACACTTGAG
ATGAAACAGTTCTTCAAAAGAGGGGGAAAGCAACAAATTCCTTATATGTTTAATTACAAA
TTTGAAGTGTTTGATGTAAGCAATCCGTTTTTTAGTAATGAAACGAAAATCACATTTTAG
AATGACGTATTATTAGCCGCAAAGCGTAGTTTTTTAGATATTTTAAAAAGCAAACGAACT
AAAAAATGAGGCGAAAAACATACTATACACATTTACAGCACTAGAGTAGAGAAAGAAATA
TTAATAACTATTTACTTACAATGCATAATCAATAAGCAAACACAATAAACGGACTATAGG
CGTAGCAAAATTGAATCAAAATAATAATTTATTTAACCATTAGCGAATAAAGATTTTAGT
ACAAATATACTCTATTATCATAACGGCTAAAAAAGATAGTGAAGGTAATAAAACAAACCA
TATTGACATAGCTATCTCTCCTTACTCATCATATTTTGTATTTAAAAGCTAAACTTATAA
GTAAAATTGATAAATGATTTTAAATATAGTTTAACAAAAATAATTAAAAACGAAATAACT
CACAATTGATATATTGGAATTTATATAAAATTTTTAAATATAAAATAAGTCATATATTAC
TCGCTTGTATCTTCACTAATGTCGGATTAACTAAAATTATTATGTATTCAACGCCAGTAT
TAATGTTTATCTATCCGTTAGCGATTACACTGATTTTATTAACGCTTGTCAGTCCATTAA
TTAATCATTCGACAATTGTACATAAATTTACAACGTTCTTTACAATGTTTGCAGCGTTCT
TTGATGGTTTAAACGCATGCCCAGAATTCTTTGCAAAGACATCATTTGCACAAGCGTTAA
TAATTTTCGCTGAACGTTATTTACCGTTCTTCACAATTGGAATGGGTTGGATTGTTCCGG
CAATCATAGGATTTGTAGTAGGACTTATCGTTTATTTAATTCGTTCTCGTAGACAAACTC
AAACACAATAAATATTAAATAATAACATGTAAGCCTAGGACATAAATCAATGTCTCAGGC
TAAAATTATATATTGTCAGTCGTTGACTGAATTAAAATGAGCTTGTAACAAGCATCTTTT
TATTCTAGTCAACCTTGCCTGGCAGGTGGGGTCCCAGTAAAGAGAATTTCATAAAGAAAT
TCTACAAGCTAAGTAAGCTGGGGTTACGACAAAATAAATTTTGAAAAATATTATTTCTGT
CCCGCTCCCATAGCTTATTTTTTGCATTCAATCATAACTTTTAAAATTCTTATTGTGCAA
TTGTACATAGTGTAGTACTATTTAAAACGTAATTATTACGATTTAAAACGAGCGAGGAGA
ATTAGATGACTAAGAGTTATGATGTTTGGTGGCAAAAAGGCCAAGAATCAGATGATGATA
TGGCGTGTGACCATCAAGAAGCTTGGGAGAGAACTATAGAAATGCTTGATACATCGGATA
TCAAAGGGAAGACAATCTTAGATGTGGGATGTAATCAAGGCGGATTTTTAAGAAAATTAT
ATGACACAACGCCATTTAAAGAAGGTGTCGGCATAGATTTAGCACGTTTATCTTTAGAAA
AGGCAGAAACTTTAAAAGGTGAACGACCACTTACATATTATTTAACGGATAAACCACAAG
AGACAAATAGAACATTTGATACTGCTGTAAGTACATCTGTTTTGTACTTAATCGAAGACA
TTCCACAACATGCACAAGATTTAAAAGAAGTGTTGAAACCGGGAGGCGTTTACTATGCTT
CATTCGCCGATTTAACCAATAATCCTAGTCGTCAATTTATGGATGATACGATTAATCAAT
ACGGCGCAACACCTTCTCAGAACCATTCTTTAAAACATATCGTTGATAGCTTTGTTGATG
CAGGGTTTGAAGTTGCAGTAATGAAAGAACCTGTGCCTGTCGTGATTGATTTAACACATT
ATAGTGATTTTTATCTATCACCAAATGATTATCTACAAACACTTTATGAGGAATCATTTT
TAATTAAAGCAAGCGTGAAAGAAGGTATCGGGAAATGAAAAAGCGTGTATTAATTACAAT
GGCAGCAAGCGCAACGTTCTTATTAGCAGGTTGTGGGAATGACCAAAAAGAAGATAAAAA
TATCACAGTATCGCTACCTACTGAAGCGAAAGCAGATAAACTTGACGCACAAGGTTATGA
CGCCGCAATGCCAGTCTATAGTGCAGTATATGATTCATTAGTTAAATATGATAAAGATAA
AGGTGTGAAAGCTGGTTTAGCAGAAAAATGGCATGTTGACGACTCAGGAAAAGTCTATGA
TTTCCATTTGAAAAAGAACGTTAAATTCTCAGATGGCTCAGCTTTAGATGCTAAAGCAGT
GAAATTCTCGATTGAGCGTGCGAAAGCGATGAACAAAGATACGACTGTAGAAACGTTAAA
AAAATTGGATAAGGTTGTTGTTAAAAATAATCATGTTGTCCAAATTAGATTGAAGTCACC
ATCAAATCAAGTTTTGAATGAATTAACACAGGTGAGACCGTTGCGTATTATGAGTCCACA
TTCCGTTGAAAATGGTAAAGTAAATGGCAAATTTGAAAAAGCGATTGGAACAGGTGCCTT
TGTCGTTAATAAAACTGGCAAAGAAAAAACGACAATGAAGCCAAATAAATATTTCAACCA
TAGCCATCCCGTAAACTACAATCTTGCGTTCCAAACGATTGAAGATGGAGATTCAAGAAA
CTCAGCAGTACAAAGTGGTTCTGTAGATATTTCTGGTGGTGCTTTAGGAATGCTGTCAGA
TCAACAAATTAAGCAAGACAAGAAAAATAAAAAATTAACTGTTGAAGATAAACCAAGTAC
AGTAAGTCATTTCATGGCATTTAACCCAGATAAAGATGTATTAAAAAAGCGTACAATCCG
TGAAGCCATTAGTAAGAGCATCGATACAAAAGATATTGCGGGTAAATCTGTAAATGGTTT
ATTCCAGAAGAACGTAGAATTTGTAAATAAAGATAATCAACAGGCACATGACTATGATGT
AAAAGATGCTGAGAAGTTACTTAAAGAAGCAGGTTATCACAAAAACAGTGACGGTATTTT
TGAAAAAGACGGTAAATCATTAACATTTAATTTGGTTATTCAAACGGCAGAGTTCCCAAG
TTGGAAAGATAAAGCGGAAAAAGTGCAACGTCAACTTAAAAAAGCTGGCATTAAGTTAAA
TGTGAAAACGTTAGATTCACAATCATACTATGATACGTTATGGACGAAAAAAGATTATGA
CCTCATCTTCTATAGAACGTATTCAGATGCCTTAATGCCATATAATTTCATGAGTTCAGT
ATTTAAAAATAATGATGGCAAGTCAGGTGTATTAGCTAATGATAAAACATTGACTCAGCA
ACTAGATGACTTCCCAACAACTGTATCTAAAAAAGAACAACAGCGTTCATTTGATGAAAT
ATTCAAACACTTTAATCAACAATATTATGGTGTGCCTATTGCTTATCCAAATGAAACCTT
TGTCGTTAGTGATAAAGTGAAGCAATTTAAATTCTCTGGACTTACTGATGCTCCTATTGA
TTATAAAGCGTTGAAAGTTAATGAGTAACAATGCTTAAACGAACAATAAAATTAATACTT
TACTTAATCGTGAGTTCGTTTATTATATTCGTTTTAGTCGAGAAGACATCAGGTAATCCA
GCGATACTATACTTACAACGTCATGGTTATACGTCGATTACCCAGGAAAATATTGAAGCA
GCACAACATAAACTTGGTTTGGGCCAGCATTTTTTATTAAGATATATCGATTGGGTTGGA
CATGCACTTACTGGTAACTTGGGATACAGTTTTAGTACAAATGAGCCAGTAACAACTATG
ATTATGGAGGCCGTCATTCCAACATTAATATTAATCGTTGTTTCAAGTTGTATCATGTTG
CCATTGGGTTATATGGTTGGTTATTTTATTGGGACGCGCCCACATACTCGATACGCGAAT
GGTATTCGTGGATTCGCTCAAGTGATGACTTCTATGCCGGAATATTGGTTAGCCATTTTG
TTTATATATTATTTAGGAGTACGTTGGCAGTTGCTACCTTTTGTAGGTAGCGATTCCTGG
CAACATTTCGTGTTACCCATCTTCACCATTGTTGTTATAGAAGGATGTCATATCTTATTG
ATGACATCGCACCTTATTGCGCCAACGTTAGATAACGATGCGTATCAACTTGCTCAGTTA
AGACATTACTCATTAAAGGCACGTATCATTGTCCAGATTAAAGAGATATTTGCACCACTC
ATGACCATTTCAATTAACAGTGTGATTCATTTAATTGGAAAAGTAGTCATACTTGAAGTA
ATCTTCAGCATGTCTGGTATAGGGAAATTATTAATTAATGCTATCAATCAACGAGATTAT
CCACTTATTCAAGGCATTGTGGTCTTTATCATTGTCTTAATTATGTTCATTAATTATTTA
GGCGACATTATTATTTTAAACAATGAACCTAGACTTCGACGACGACATACCAAACGCCAA
GCCCATGAGAAAAGAGGTGTGTCGTGATGAAAAAATATCAAACTTACATCGCCATAAGTG
CAATATTAAGTGTGATGTTTGTGCTAATTGTATATTGCTTTATGCAAGACACACAAAACT
TGGACCCACTTCAATCACCTAATAGCCAACATTGGTTAGGCACGGATCAATTAGGCAGAG
ATTTCTTAGTCAGACTGATTGTAGGTAGCCTAGTCACATTAAGCTTAACTAGCGTGGTAA
TTCTGTTAAGTGTTTGTATTGGACTGGTCTTTGGGTTAATTGCAGGTATAGAAAGAAAAT
GGTTAGACCAAATCATCATGTTTATTGCTGATATGCTATTGGCAATTCCTTCGTTTATTA
TTGCATTAGTCATCTTAAGCTTAGTAAGTAATTCAATGCTAGGTTTGATACTTGCTTTAA
CGATTGGATGGATAGGCCGTTATTTACGTTATTTCAGAAATTTAACACGAGATATTCAAA
AACGTCCCTTTGTCAGTTATGCAAGACTAAGTGGTAACTCAACGTTTAAAACGACAGTGA
CGCACATGATTCCGCATTTACTAAGTAATATATTTGCTTTGGTCACGGCTGACTTTGGCA
AAATGATGCTAAGTATATCTGGACTTGCTTTTTTAGGCCTAGGTATTAAACCACCGACGC
CCGAGTTAGGAACCATTCTCTTTGACGGGAAAAGTTATTTCAATGGAGCACCTTGGCTCT
TCTTCTTCCCTGGTGTATTGTTAGGAGGTTTCGCCTTATTATGTCAAATGATCAACAAAA
AAATAACGCAATGAATACTGTAGTTAAAGTCAATCAATTATCCATCTTAGATCATAATCA
GTCATTGTTAAACGATGTGAATTTGACAATAACTAAAGGTGCATTTCATTGCATTATAGG
TGAGAGTGGTAGTGGGAAGTCATTATTGACGAGAACTATTCTTGGAATGAAGCCTTCACA
ACTAAGCTATCAAGGAGATATCAAGATTGATTTAAATAAGGTGGATGCCGTTTTTCAAGA
TGTTCAAAGTAATATGTTTCAAAACGTGAACTTGGCTAAACATTTCCAATATATTTATGA
AGCTAACCATTCACAACTATCTAAACAAGATATCAAGGAAGACGTCCTAGATAAAATGCA
ATTACTCGGTTTAAATCAAGGTGAACAATTACTTAAACGATATCCCTTTGAACTTAGTGG
AGGTATGGCACAACGTATAGCCTTTATAATGTCATTAATTAGACGCCCGGACTACTTATT
TTTAGATGAACCGACGAGTGCGCTAGATCAAGAGAATGTTAAAAAGTTTATGCACTATTT
GATTAAGGCACAGGAACATTATCAAATGACAATTGTCTTTATTACACATGATATTAACTT
AGTTAAGGATTATGCCACTCATATTAGTATTATGCAGCAAGGTCAATTGATTGAGAGTGG
TGAGGCATCATCCATTTTAGCTAACCCCATACATAGCTATACGAAAAATTTAATTGCTAT
CGCACATCGGAGACAGGCCTATGCTTAAAATTGAAAGATTAACTAAATACATTGATGGGA
AACTTATCTTCAAAGATATATCATGTGCAATTAATGACCAACATTTACTTATAAGTGGTG
AAAGTGGCTGCGGTAAGTCTACGTTAGCCAAGATTATCGCCGGATTAGATATGAATTATC
AAGGTAACTTATACTTTAATGGCCAATTACGTAAGTCATATACGGCAAAAGAATGGATGA
AACACATCCAATATGTGCCCCAGTATCAACGTGACACATTAAATAAGCGTAAAACCGTAT
TATCTACGTTATTAGAACCACTTAAGAATTACAAATTTGATAAGCAGAGTTACACATCAA
GAATAGAAGCGGTACTTAGACAATGCAAGTTACCACAAAGCATACTTAATCAAAGCATTT
CGACGCTAAGTGGTGGACAATTTCAACGTGTATGGATAGCAAAGGCACTAATTCTAGAGC
CGGAGATATTGATATTAGATGAAGCAACGACAAACTTAGATGTGATTAACGAGGAAGAAA
TACTTCAAATGTTAATTACGTTAAAGCAAACGCAATTAATCATTATTTCACATGATGCGT
ACGTCTTGAGTCGCTTTAAAGGCGTTCAGTTACAACTCAAACAATTGAATAATTAGAGTC
AAACCTCCTGATAAGGTATATACTTAATGGTACATACTGGCACTGAACCCTTAAAACGGG
AACTTAATAAAACACCATGTTCTAGGCTATTAATTCTCTGTATTTTACAGGGGATAAGTA
GCCTAGTTTTTGTTGAATTCGATTATTATTATAGTTTTTAATATTCTTTTCGACAATATC
TATTACAAATATGATTAGAGCGATTAAGCTCATTATTGATGTAAAAAGTTTCAGACTTTA
GGGAGGAATGGAAACTTTCTATCGGGGCGTTATCGGCAGGTGTTCCCTTTCGGGACATAC
TTCTGATAATGCCTTTTTCTTCGCACAATTGATAATAAGCATAAGATGTATAAACGTTGC
CTTGATCACTATGTAATATACAGCCCTCAGGTATATCGATTTGATTTAATGTATCATTAA
CTAAACTTTGGTCTTGTTTATCATCTATTTTATACGCCACAATTTCTCCGTTATAAATAT
CCATTATCGAAGATAAATACAACATAGAATGACCAAATGGTAAATAAGTAATATCGGTTG
TTAATACTTCCATTGGACAACTCGCTTTAAATTGTCTTTGTAATAAATTGTCCGTTTTAT
AATACGTTTTACCTATTCTTGTCGTCTTTTTAGGTCTAACTCGGCAGTTCAAATGATGCT
TCTGCATCATTCTCTGTACTTTCTTATGATTAATTGGTGATGTATAACATTGATTAATCA
ATGCTGTAATCTTACGATAACCGTAGGTCTCTTCAGATCTACGGATTTTCTCCATGCCAC
GAAATTAGGCATATGTTATCCAGTTAAGGGAACAACTACATGATAAAATGGTAATTAGCT
ATATTTTTCTAATTTTACAACAGAACCTCGTTATTTCCTCCTGATTTAGATGGGTTAGCA
AATCATGTGAATTGGATTATGCAAGCACAACCATATGAATCAAATAATATAACAGATGAG
TTGGATTCAATTAATGAATAAATTGAATGGGGAGAATAGTATGAAAGAATTAGAAAAAGT
GCTCAAAAATCCGTATATATCAGAAGGTGTAAAAAGAATAGTGCAGTAAATGAATAAGGA
TGGAATGCAGTTATTAAATGATTACTATGATGAAAATTCTAATCTTTATCAACGAGCTCA
ACTGGAGACCATTGCAAATGAATTCTATGCTGACCCTAATATAATTAAAAAATTATATTA
GTACTTTATTGCGTTTAATTAATGAAATCTATAGTGTGATAAGAAAAGTTTTGTATTAAT
ATATAAAGTGTTAATGTCACTTTAATAAGCGGCGTATTATTTATAAAAAATATTATATAA
TAAACGGAAAATTGATTTTAAGAATGATACAGAGGGATGTGATATGAATAAAGTAAGAAT
GGTAACATATGAGCCTATGATTTTTAAAAAAAGAAAAGGAAATAAAATTGTAAAAAACAA
TGTGGATATACTACCGTATTTGGATGCCTCTTTTCGAACAGAGCCATCATTAAACGTAGA
GTATCCAGGAATATCATCATTATGTAGAGGAGAAAAGTTAGCTCCGAAATTAAAAAAGGG
TGATAAAGTAGTATATATCGCTAAAAAAAATAAGTATGATCAGGATTTTAAGCATTGGCG
ACTTGTTGCAATTTTGGAGGTGATTGAAATTAAGAGTTGTCATTACGCTGCAAGCAAATG
GTATGAAGAAAATAATTATACATTACCTAAAAATTGTATTGTAGATGGTAATCCTCCGCT
GACTCTTGATAAAACTACTGTTAAGGATCAAAGTACTATTGACGAAAGAGAAAGAGGTTA
TAATTGTAGAGCAAAAAAGTATCCTCAATTTAATATTTGTAAAAAATATATTTAAATTTA
GAAACTCCTCCAATAATTACTGAAGAAAAAATGAAAGAAATATTTGATAATAAAATTCCC
GTGATACAAAATTATAAAATATTAAATGAAAATCAATATAGAGAATTAGAAACATTATCG
CAAAATAATTAATAATAAATAAGGAAACCACTGCTGCATTTAGAATAAAATTGTAACGCA
ATTTTTTATGAAAATTATTGTATTATTTTCATTCGTTATTTAAATTTTAATAGTATATAA
ATTAAGTGAGTATAAACCGCATCATCAACTGATAAGCAGAAGCATATCATAAGTGATGCG
GTTTTTATTAATTAGTTGCTAAAAAATGAAGTATGAAATATTAATTATTATTAAATTTTG
ATATATTTAAAGAAAGATTAAGTTTAGGGTGGATGAATG
>Dresden-275757_Nanopore
ATGAAAATCACCATTTTAGCTGTAGGGAAACTAAAAGAGAAATATT-GAAGCTAGCCATA
GCAGAATATG-AAAACGTTTAGGCCCATACACCAAGATAGACATCATAGAAGTTCCAGAC
GAAAAAGCACCAGAAAATATGAGCGACAAAGAAATTGAGCAAGTAAAAGAAAAAGAAGGC
CAACGAATACTAGCCAAAATCAAACCACAATCCATAGTCATTACATTAGAAATACAAGGA
AAGATGCTATCTTCCGAAGGATTGGCCCAAGAGTTGAACCAACGCATGACCCAAGGGCAA
AGCGACTTTGTATTCGTCATTGGCGGATCAAACGGCCTGCACAAGGACGTCTTACAACGC
AGTAACTACGCGCTATCATTCAGTAAAATGACATTCCCACATCAAATGATGCGGGTTGTG
TTAATTGAGCAAGTGTATAGAGCGTTTAAGATTATGCGTGGAGAAGCATATCATAAGTGA
TGCGG--TTTTTCAGCCGCTTCTTAAAGAGATTTTGAATGTATCAAAACGTACTAG-TTT
TTATCCTAAATAAATAA-TTTTTATTAATTATATAGGATAGTGATTGCAATAAATATTAT
TA-TTTTATATAAAAATAATAATATTAGTAGGTATATTAATAAGTAATGAATTTTGTTAT
ATT-AAAAAGGTTATATATTGTAATAATGGCATTAAAGAGAAAAGAATATTTTC-TTTTT
GCTCAATTAAATTAATTAGATGCATAATAAAGTACAATCTAAAGGAAGATTCTTATGGG-
--AAAAAAGAACTTAAGTATTACAGAGATAGAGAATTCTGTAAATACTTTGATTAATCAT
TTGAAAGAGAAAGATTTTATAACTGAATTTTTAAGTTTCTATGATATACC-AAAACTTCA
ATTACACGAGCAAAAGTAAAATTTGATAAAGGTGAACCATTTATAATTAAAAATAAAGTA
TACTATACAGAAATTCAAGGTGAAGTTATTACAGCAATAGATGCTATTGAGCATGAAATA
TTAAATCAGAAATCCAAACCGAGATATCTTATTGCAAATAATTATTCTGAAATTGCAGCT
TTAGATATTAAAACTCGAGACACACTTAACATTCCATTAAGTGAGTTACCATCAAAAGCT
GATTTC-TTTTAGCGTGGAATGGTATCGAAAAGTCAGATTATCAATCTGAACATCCAGCC
GATAGAAAAGCAGCTGAACGGTTTGCAAAACTTTACGATGTGCTTGAAAAGGATAATCCT
AATGTTAAAGAACACTCATTTAACACATTTTTAATTCGTATATTATTTTTATTGTTTGCA
GAAGATACGGGAATTATGAAGAAAGGTATATTTACTAATACACTTAAAATAAGAACAAAA
GAAGATGGCAGTAATTTTAATGAAGTTATTGAAGAGTTATTTGAAATTTTAAATACTAAT
GAACTAAATCGAGAT-AAAAATCAGATTGGTTAAAAATATTTCCTTATGTTAATGGTAAA
C-TTTTAGTGAGCCTCACGTATCCTTAA-TTTTACAAAGAAATCTAGAAAGTTACTGATT
GAAGCTGGCGAGCTTCTAAATTGGAACGAAATTAATCCTGATATTTTGGGTTCAATGATT
CAAACAGTATCCTCTTCT--AAAAAGGCAAGTATCAGGAATGCACTACACTAGTGTTCCT
AATATTATGAAAGTAATAAAGCCTC--TTTTTAGATGAACTTTATAAAATATTTAATGAT
TTATCTGCTCAATATGAAGAAAATAAAATTAAAAATATTACAGAGAAAAC--AAAAAACC
TATAATAAGAAAATAATTAACTCTTTATCGGATTTGTTAGAAAGAATTTCAAGGATTAA-
TTTTTAGATCCTGCATGTGGTTCAGGAAA-TTTTTAATTATAGCATATAAAGAAATCAGA
CGTCTTGAAATAAAAATACTTGTTTTATTAGATGAAATACAGCAATCAGACACTATGCCA
ATGACAGCGATACATTTAGAAAATTATAATGGTATTGAAGTTGATGACTTTGCGCATGAA
GTAGCGAAATTA--TCTCTGGATTGCTGAACATCAAATGAATGAAGAAATGGAAAAAGCT
TTACCTGGTTATATTTCGGCTCTACTACCCTTAAAAGATTCTGGAAATATAGTTTTAGGA
AATGCGTTGAGGATTGATTGGAATAATATTATACCTCAAAAT-AAAATGAGGAAATTTAT
ATATTTGGTAACCCACCCTATATTGGAGCAGCTAAT-AAAACGAAAACC--AAAAACGAT
TTAGCTTTTGTGTTTCATGATACAGATATTTCATTTGGAAAATTGGATTATATCACGGGA
TGGTTTTATAAATCTGTTAAATTTATGG-AAAAAGAAAATCTGTCTTTGCATTTGTTTCA
ACAAATTCAATTGTCCAAGGAGAACAAGTTTCTTTAATTTGGCCTGAATTATTTAAAACT
GCACAAATAAGTTTTGCTTATCCATCTTTTAAATGGTCTAATAATGCAAAATCAAATGCT
GGTGTTACAGTAGTGATAATTGGTTTCGAATATAAAGATTATTTAGGACCAAAAAGTATA
TATTCTTCAAATGGAACAGT-AAAAAGGTGGATAATATTACACCTTATTTAGTTGAA-GG
GTAAATATAATTGTTGAAAAAGAAAATAAATCAATAAATGGCTTTACAGAGATGGTTAAA
GGAAGTTCTCCAACTGATGATGGTGGATTAATATTTTCAGAGTATGAATATCAACAAGCT
ATAGAACTTTATCCAAATTTGAAAGATATTTT--AAAAATATCAAGGATCAAGAGAATAT
ATTAATGATATAAGCAGATATGTTCTTTGGATGTCTGATGATGACGCTAAATTATTTAAA
AATAATCCTATAATTTC-AAAAGACTTGAACACGTACGTCAATTTAGATTAAAT-AAAAG
GGAAACACCTTG-AAAAAGCTGAAACACCTTGGGAATTCGTTTCTAATGGTAAAAGAAAA
GCAGCTTTG-AAAAAAATAAAAATATGAAACAAATCTTAATACCACGAGTTTCTTCAGAA
AATAGATATTACGTTCCAATGGGATATGTTAATAAAGATACTATAATATCTGATTCATCT
ATGGCAATTTATGATGCTCCATTATGGCTTTTAGGATTACTTCAATCACGAATGCATATG
GTTTGGCTTAGAGCAATTGGTGGAAAATT-AAAACTGATTATAGATACTCCTCAGGGCTA
GTTTATAATACTTTTCCAATACGAAGATTATCTCCTCAACGATTAAAGGAAATTGAACGT
GTGATAACGGATATTTTAGATTTAA-GGAGTATGAAGGTGGTAGTTTAGCTTACCTTTAT
AATAGTAAAACTATGCCAATTAGTTTAAAAGAAAAACATCAAGAACTTGATGGTATAGTG
GAACGCGCATACCGACAAAAACCTTTTAATAGTGATGAAGAACGTTTGAGTACCTTACTA
ACATTATATAAAGAAAAGAAGGTAATAGTAGATGACAACTAATTTATTCGAAGTTAATTT
TGAAGAAAAAA-TGAAAA-AATACTAATAATCTTGGTATGAGAGAAATGCAAGAAAAAGT
TTAT-AAAAACGCTTTGCACGTTATTTATTAGTTAAAGCACCTCCAGCCTCTGGTAAATC
GCGTGCTTTAATGTTTGTGGGTTTAGATAAATTAAATACTCAAGGTCT---AAAAATAGT
TATTGCAGTTCCAGAAAAATCAATCGGAAAATCGTTTCGTAATACTAAACTAACAAATTA
TGG-TTTTATTGGGATTGGAATGTAAAACCTTGTAATAATCTAACTATTGGAGTAGGTGA
AACTTCAAAAGTTAAAAGATTTGTTGAATTTATGAAATCTAATGATAAAGACGACAATAT
TCTCATTGCAACACATGCCACTTTGCGTTATGCATTCGAAGAATTAGATGATTCAGCTTT
TGATAATTCATTACTTGCAATTGATGAGTTTCATCATGTCAGTCGAGATGACAGTTCAGT
GCTTGGTAATGCTTTGCGCAGTATTATGAGTAATTCAACTGCACACATTTTAGCCATGAC
CGGATCCTATTTTCGAGGTGATTCTGTGCAAATTTTAGAGCCGAAAGATGAAGATAAGTT
TG-AAAAGTAACTTACACATATTATGAGCAATTAAATGGCTATCAATATTTAAAATCTTT
TGCTATGGGTTATAG-TTTTATCGAGGACAATATACAGAAGCTTTAGATGAAGTTATAGA
TGTGTCGAAGAAATCGATTATTCACATACCTAATATTAATTCTAGTGAATCAACTAAAGA
TAAATATGACGAAGTTGATCGAATTATGGATTTAATTTCTGATGGTGGAAATATTTATCA
AAATAGTGATGGTATATATGAAGTTAATCGGCCTGATGGAAAAGAATTATTAGTTGCCGA
TTTAGTCAATGAAGATTCAAGAGAAAAGGTTACATCTTATTTAGCTAATATAACTGATGA
TATAAAGGATTTAGATAAATTAGATATTATCATTGCACTTGGTATGGCTAAAGAGGGTTT
TGATTGGCCCTTTGCAGAATACGCTTTGACGATTGGTTATCGTAATTCTTTGACAGAAAT
TATTCAAATTATCGGACGAGTAACTCGAGATAGTGCTAATAAAAATCATGCTCAATTCAC
AAATTTAATTGCACAGCCTGATGCTCAAGATGATGAAGTATTATATGCAGTTAATAGTCT
TATGAAAGCAATAACTGCGTCATTACTTATGGAGCAAGTTTTAGCACCTGTTTATAATTT
TAAACCTAAGGAT-AAAAAATAGACAATCCTGATGATATATCTATAAAAGGATTGAAACC
TTCTAATACAACAGAACGAACT-AAAAAATAATTAAAGATGATATGGCTGACTTGAAGTC
AAGTATATTACAAAGTGAGCATATTCAAAATGCTATTGTATCTGGTTCTGATGCTCAAAT
GATTAACAAGACTTTAGTCCCGCGTGTGATTATTGAACGTTATCCTGATTTAACAGAGGA
AGAATTGGAAACAGTTCGTCAACATACAGTTGCTAACGTTAATTTTTCAGCAAGTTCTAA
AGTGATTTCAAATGATGGTAGTCGTGAAATTAT-AAAATGGCTGATAGATTTATTAATAT
AGATGAATTAAATATAGATTTAATTGATTCTATAAATCCATTTCA--GCGCGTATGAAAT
GATAAGTCGTGATATTAATGCTCCAACGTTACAATTTATTCAAGATTATATGTCATCG-A
AAAATATGAATTTACCAATGAACAACTAGTGAATGCTTATCAACGTGCAAAACAATTTCG
AATTGAAAATGGGCGTAATCCAGAAAGAAATAGTAAAGATGA-GGAGAAAGATATTTAGC
TTTTGCACTTTTAAGATTAGCTGAAATGAAACGTGAACGAGAGGCTGAT-AAAAATAATA
ATGAGTTACTTAGATGATATTTTTTCAGATGAAC-TTTTGAAGATTTAACAAAACAAGAA
AAAGAG-AAAAAATTGAAAAGTTAGATCCAGAAATCGGTAAATTTCAAGAAATAATAAAT
TTTGTAAAAAATAAAAATAGAGAACCTGAAAAGACAAATCGATGGTCAGAAGAACGTGCT
TTGTGGGCAAGACTTCAAGGATTTCGTAAT-AAAAAGAACGTTCAGATAAAGTAAAACAT
ATTGATGAATTAAATCTATTAAATAAGCAAGGAGA-TTTTTAGATGAATTGAACTTGACT
GTTAATAGAGAATCAGTAAGTAATATTGATGAAGTACTAAATGATAACCAATTACTTGAT
AACTTTTCGGATTTACTTGATACTTCAAGATAT-AAAAGACTGTTAATGCATTGAAC-AA
AAAAGTTCACGTAAACGAGCTGATAATTTTAATGAATATAAAGAATTATTT-AAAAAGTA
CATGAAGAAATAGCAAGTGGTAAAAGAAAAATTTTACCATTTAAGAAATATGATATTGAA
GAAGGTAGATTTTATATACAAAATGGTGTAATGCTGTATATTGTATCAATCTCTGATGAA
AAATTTATCGGAGACAATGGTAAAGAGAATGCCCGCATGCATGTTGTATATGAAAATGGA
ACAGAGAACAAACAGCTATTACTGCAATCGTTAGCGTCTTCATTATACTCTAATGAACGT
CATGGTAGAATGGTAACAGAAATTATTGATGAAAATTCATTATCTGAAAGTTTTGGCGCA
GAATTTACGACAGGATACATTTACGTTTTAAAATCGTTAAACACGAATCCAGAAATTAGT
CAATTAACTCATTTATATAAAATTGGCTTTACTAAAAACAGTATAGAGTCTAGAATTGTT
AATGCAGAAAATGAAGTTACTTATTTAAATGCTCCAGTTCGTATAGTATTGTCTGTAGAG
GT-AAAAATCTTAATGCACAGTTGTTAGAGCGTACGTTACATCATACATTTCACGATAAA
CAAGTTATATTTCAAAATAGTAAATAT-AAAAAGCAACAGAATGGTATATTTTACCACTT
GAAGAAATAGAGAGCAGAATTAATGAAATATTATCTCATATTCAATTTTAGTTTAGAAGG
-TTTTGATTGAAT-AAAAATAAACTAATAAGAGCATCCCTCACCGCAAAGTGAAGGATGC
TC--TTTTTATTAGAATATAGTTTTCATTTTGATAGATAATGGTTAATAATTATCTGTAA
ATCATTATTAAGTACCGTTGTTATAGAGTCATCATTCATAAAAGCTTCATAGATTTTATC
AAGTATTTCCTCATCTTCAATCGCTGTAAAATGATGTACTAAACCTTTTACTATTGATAC
ATAATTTTGAGATGCTAAGCAACTAGCAACCGTTCGCCAGTCTGATTGTGTAGTTTCATG
GTTCATAGATAATCCTCCTTTTATTTCAATGTCCA-TTTTGACGTGCTTTAGGATTGAGT
GGATGCATGATTTCATTTGTTGCGGGGTTCATGAGTTGCTTCACTTTCTTTTTATGTGGT
TTCAACATTTCTATTACTTCATTGACACGTGCTTCAACAACGGG-TTTTAGCGTAAGCGC
CCCAAGCTAATATAACTTCATCCGATTCTTTCACAGCCTTCATAATTTGAATATTTGTAT
GATTATCAAAAGCA-TTTTTGAATGTTTAATATTAATAGGTGTTGTAATATTAGAATATA
GATTCACAAAATTGATTGAACCAAATGCATCCATTTCTGAAACTTTGTTCATAATGAGCT
GAGTTGTTAGGTCGATGTTGAGAATGCCATCATAATGTGGATACATTGTAATGATTGTAA
TTGTTTGTTTTTCACTATCCCA-TTTTTCTTAAGTAGATAGCGATGTTCTTGATCATCAC
TGAATATAGCTTCGGTTTCTAATGTACTTTTGATTGTTTTCATGTAATTTTCACTCCTTT
AGTATTCTTCTGGTAAAAGCATCACATAATAAAGAAAGTCTACATCATCTTCACGAATGA
CGTAGAC-TTTTTAGGTAATGCATTTTG--TTTTTACATAGTTTGTATAGTGATATTCCA
ATTTGTATGCGGGTTGTTCTTGTTCATGTGTGATTGACAGTATATTCTCATCTTCTTGTA
GTCT-AAAATGTGTAGGTAATCTGTATGAGGTTTATTATCTCTTTCTTTCACCATATTCC
AAAGTAAGATTTGAAGGTCTAGAGATAGGTGTTCACTAATGCCTCTTGTGATGTATCGAT
TGATTTTCATACTATTTTCCTCCATTTTGCTTTTCTTTCATGATGTCAATCACTTCGTTA
ATGACTGTAACAGATATTTGTGCCACTTTGATCCAATTATTCATGGTTATTCCCTCCTTC
TCTTAGTAAATGACGTTCATCGATAATCGTATTTTTAGTATCTGTGAGGTATAGAAAGTC
CATATCAAAATGATCCAGATAACCAATGCTGATGAGTTGGTTATTGGCGTACATAAGAAA
TGGATAGATACTTAGCTCATGTAGTTCATCGTTATAGTAGGTATAAGTGTCAAGTGTAAG
ATGCGCAAGTGGGGTATGGTCTACAAAGCGAGTAGGAAGTATATTTTCGGCTGCTTCTTC
TAACGCTTCACATTCCCATGTTTCATTGTTAGATAGTTGGAATAGACGAGTTATATATTG
TTTGAGTTCTTGAGTGATTGTTTCCATATCATTGCCTCCTAGATAGAGTGATAGTGATGT
AGTTCATATACATCAATAGGATAATATATATTTGATTTGTCATTTATTACGAATCCCGGT
GGGAATAAGAGAAAATTCCATAT-AAAACCCGCTACAAACCTTGGTATGACAAGAAAATC
CCATTATCCCGCTCATTTCTCAGGAAATATAGCTATATATTTATATATAGTTTGGATTTG
TAGATGTCAGTACGACTTACTTTT--CTTTTATATTATTTATTTATAAATAATAATGGGA
TTTCGGGATTACGCTTGCGTAATCCTTCT-CTATATGAAGTTAGCCAATCCCGTTACTAT
CCCACTCATATTTTATTTTGGGATGTTCTTTCGTCATACAATATAAGCTTCACATTGAGT
TGTGACTTGTTAGTATGTTGAAAAGATTCGTTAGATGGGTGTTATTGAATGACGAAAGGA
CAGTACATAGATATTAGATTTGAAAATAGAGTGTTTGAGGC-AAAACAAAGACGAAGTGC
TGAGGAGCACTTCGTCTAGATTATTATTATTGAAAAGTTGTTTAATAATTTCATTATTAA
GTTTTAGTGTAACGTAGAATTGC-TTTTATGATTCTCATCTTTACGAATGTCAATACGGT
CAATAACCGTTAGGTACAAAGCTTTGAGCTGTGATTTATCCATGGATTCTATATTTTGAA
ATATTCGTTGTAATAGGGCAGCGATTTGTTTCGTATCATAAGATGGTTTCTCTTGATTTT
GTTGCTGCTTGAGTTGATTAATTTGGTTTGTAATGTCATTGAGTTGTGTTTCATATTGAT
GAATGGTTGGTTTGAGTGCAGATGTTAAGTCTGGATTGTCTTCGAGGGTTTGAATTAGA-
TTTTTAGTTTAGTGTTTATTTCATCAAATTGTTGTTGCTTATATGCGATATCATGGTTAA
GTGCAGCCATATCAATTTGACTATCTTGATTAACACGTTCGACAACTTGTTTGAGAACTT
TATCGCTTTTGACAATTTCAAGTATTTGATCCATGACGTATTTCTCAATCACATCAGCTC
TAACACTATTGGCTGAACATACCTTTGATCCTTTGTTGCGAAAGTTACTACAAGAATAAT
AGCGAATACGTTTCTTAGTTCCATCTTTGAGTGTATTAGTAGTATTACTCGCGGCCATAG
GTGCTCCGCATTGGGGACAATGAACGATACCGGTTAATAGATTAGTTCCTTTACCGTGAA
CTTGGGG-TTTTGACTGACTTGC-TTTTACGTGCTTGCACTTTATCCCATAATGCTTGGC
TAATAATA-GGGCGTGCTTACCCTCAGCTATGATCGGTTTATCATTCAGTCCTTTACGAC
GTTTTTCATTCCAATCTTTGTACTTCGCAAATTGAATTTTACCCATATAGAAGGGATTGG
ATAGAATATAAGTAATAGAACTTATACTGAAAGGCTTCCC-TTTTTAGTGACATAGCCTT
TATGATTGAGTGTATTGGCAATTTTACGATAGCCATGCCCTTTGGCATAAGATTCGAAAA
TATATTTTACAATATTAGCTTCATGTTGATTAATCATCAATTCGTGTTTACTGTCGGGTA
TTTTGTCATAGCCTAGCGGTAAATTTCCTTGATAATAGCCTTCTTGGGCACGTCTGGTTT
GGCCCATGAATACGTTCTCGACAATGTTATTACGTTCAAATTCTGAGAAACTCGCAAGTA
TTTGTAACATGAGTTTT-CAGAAGAAGTATTGACTTCCATACGTTCAGACAAACTGAAAA
ATTCGACATTTTGCTTATGCAAATCTTCGACAATTTTGAGTAAGTCTGATGTATTACGTG
CCAGTCGGTTTGTTTTGTACACCATGACACAATCGATATGACCTTCATTCGCATCCTTCA
ACATACGTTGGAGCTCAGGACGGTTCATAGATTTTCCGGAAATACCACGATCTGCGTACA
CATCTACCACTTTGAAGTTATTAAATTGACAGTATTCTTCAATCTGATTGATCTGGCCTG
TTATCGAGTAGCCTTCAGTACTTTGGATTTCCGTTGATACACGAACATAGATAGCGACAC
GTTTTTGTTTGAGTTGTTGCATGACTTTTTCATCCTTTCTGATTAAGCAATCGATGATTG
CGCCGTTTGATTGACGATGTTTAAGGGCTCA-TTTTGAAATAGATACCCGTAAGTGTTTT
ATTTTTGGTAATATGAATTTCATCAATGTAAGGGTACAACATGTTTAACGTGAAACGTTG
TTGTATGATATTTTG-AAAACCTTTCGAATTTGATGTGCATTGATTGATGTTATAGGGTT
TGACTGTTGTCGAAATGATTGCGATTGTTCTCTGAACGTATCTGCATCAATTTTGCCTTG
GGCTAATTTTTCTATCAGCTGCTCGTGATTGAGTGTAGTTTTAGTTTCTATATCTCTTTG
TCTTTTGAGTCGTTGTTGAATAGTATGATTTATTTTTGAATAGAGCTGTTGATTTTGAAA
GAAGTCCTGACAAGTCGCTAAAACACTTGTTTCTAATTCTTGTGCGTTGATTCCTTTAAA
TTCACAAACAAAGCGAGCGTTATTCATATTTTTCGGACAGACATAGTAACGCAATGAATG
ATTTGGTTTTCGGACGGTCATGTTTGTGAGTGTCGAATGGCAATAGGGACATTTGA-TTT
TTGTTTGAGTTGATTTTCTGACGGCTTACGTTTGACTTGTTTCTGAGTTCGGGTAACTTG
AGCTTCTTCGTATATCGTTGTACTGACAATAGCTGGGAACATGTTTTCATATTGTCCGTA
TTGATTGATAACACGGCCACAGTAATTAGGGTTAAGGATAATATTACGCACTTGATAGGG
CTTGCGATTAATGAATTTATCATCAGCTTCTAAGTATTGCGCAA--TTTTTATAACCATA
ACCTTGAAGGTAATAATTGAACACAGCTTTTACTGTTGGTGATTTTACTGTGTCTATTGT
GAAAGTACCATTATGATAGTGATACCCAAAGGGTGCATGTGTTGTAATTAGTTTACCTTG
TCTCGCTTTTTCTTTGATTCCATTTTTGACTTGTTCGCCTATATTATCAGATTCTAGTTC
GGCCAAGCTGATGAAAATATTGAGTTTGAGCCGATCGAATGCTTTATCCATGTCGAAGTA
GCCATCATGAACGCTTAAGATATGGATATGGTA-TTTTGACACAATTTCATGAGTTTTAA
TGCA-TTTTAAGATTGCGATGAAGTCGGTTTAATCTGTAACAACATAATACGTTACATTG
TCCTTGTTGAATCAGTTCAGTAATTTGTTGATAACCATTCCGCTTATCAGTACGTCCTGA
TTGCTTATCGCTATAAAAGGTAATGTATGTAATATTATG-TTTTTGGCTAATGCCTCTAT
GGTTTG-TTTTGTGCTGCTAGGGATTGTTGCTTTGTAGTGCTCTGTCGTAAGTAACCTAT
TGCTTGTTTCATCGTATTTCCTCCTTCCACATTGATAATATATATTTATGAACGAATTTA
TGCATATGCCCAACGCCATCAGGCG-TTGGGCATTAACTTTAGTCATCAGCGTGATTGAT
TTCTTCAATCACTAAATCAGCGAGTAATGTGATTAATTCGTCCATATTCTTCCTCCTAAT
TGACTTTGATAGTAGTAAAAGTGTTATACCAACTTTGGAAATATTGTAATGAACTCAATT
TTTCGCTTTGAGCAGATTTGCTCCAACTCAGGATAATCTTCATAAATGCCCCAAAAGACG
ATACGTTTAGGTTTGACGTGCTTCAGTTTAATATCATTTATTAATTGGTTATCGTCGTTA
TAATCTTTTGTGATTTTATAACCATGTTCTTTACAATATGCTTTTACAGTATCAATAGGT
TCGTCTAAGTAGACTTCTCTTTCATCTGTAATATTATGTGCTAATGCAACTACATTCATA
GTTAATACCTCCGGTTGATTTAATGAGCTACAACGCATAGAGCGTTGTAGCGGTATAATA
TTCAAATTTATAGTTCTAAATCGTCACTTGCTTC-TTTTCTTTCGCTTGTTTAATAAAAT
TATTAAGCAAATCTGGATTTGTATTATCATCAAATTTCGGTGGTGTGAAAGTTTCTGTAT
TGGAACTTAAGCCAAAAATAGATGCAAGTTCTTTATCCAATTTAAGATGATAGAATACTA
TCG-TTTTGATTTGCCCGTTGCATCTTTGACACTTCGTTTTGTTGTCTTACGATCTCGGT
CCGATTCCATATAACCTTTTTCTATCAAAGCTTCAACTACATTGTTGGTGTCCTGAAATT
GATTATTTTTAAGCATCTCTTTGAAAACTTTGGCAATTATCTTAACTTGTATATGGTCAT
CTTTAAGTTCTATGAGACCGAA-CCCTCCAGCATATTTGATAATCGACCATCATCTGAAA
ATTTATTTCTGTACTGTGCTACAAATTGGACAATTAGTTCGATTGCTTTATCGGACAGAG
ACCTTTCGCTCACCGAATCTGAGTGGTAATTCACTAGGTATTCTCTAACTGCATTCAAAT
CGATA-GGGTTGCGATAACACGTTCTAATATTCGTGCTGATGTCGTAATGGTGGCGTAGC
GCTTGAACATACGTATGCCTACATTGTTTGTTTCATTGTTAAGTTGTGTTTTGAACCAAT
CGTGTTCTCTATGAAACCAATTGATTACTTCAGATTCACGATTTAGAAGATATTCAGCTA
CTAACGGCATTATGTGCCCATAG-TTTTTGATGTTCC-TTTTTAATGGCGTCTGCATTGT
CAGCACTTGTTGTAAAGACATCAGAAATTTCTATACATCTTGCTCTGAGACCATCATTCG
CACTAGCATCCCTGAAAATCGTGTGTTCTGCTGTACTAATAACACTAGATCCAAAGTGGT
GAGGA-TTTTTACATTTCCTTCTCGATTAGCACGTAGACGACCTTGCCCCTCTGCTAGGG
AATAAAGTAAACCATTTGTATCTTTAAAGGTAGCTGCTGATAATTCATCTAAGGCAATAG
GAACACCAAAGTTGTTACTTAAGTATCCTTCAATTGCATTACGGGTGCCGTTCCAACCTC
TGAATAATGTTTGATCACCTTTAGATGGATTACCTGCTATTGAAACTGCTAATGCCGCTG
CAGTCGATTTACCCGTACTAGAGTTCCCCATAAATGAAAATATCGTGCCAAAATATTCGA
CTTCATGCTTTG-TTTTAAGAACGCAGTCACTAATGAAGAAACACCAAATATCACAGCAA
GCTCCAGTAACAAGTTTCCTTTTACTTCATCAAGATACATTTGCCACCAGCTTTCAAATG
TACCTTTAGGTTGTAAGTCATACTTTGTTTCACAAATGATTTCATCAGCCTGAGACTGCT
CGATGTCTTTTGAAAGATATGGTTCATCTAATGAAATGACAGTACCTTCATCAGTACTTA
AGACACCTACACCTGTATACAATGTAGAAATGGGCAGTGATTGACGCATTAATTGTAGTG
CATTACTTAGCGATTTAATGTACGTTTCATTGATGCTGAAGCTAAACATAACCAGTCTAG
GTAACTTTTGTGTCGTTAGAATATCTGACGTTTCAATACGTTTAATA-TTTTGCCATCCG
TGATAGTCAATTTCTCAACCCCTGTAGTAGGGTCGAGAAATTTGTTTTCTATGATGATTG
GACTAGATAAACGAATTATCTTATCTTCGTCGTTTTTG-TTTTTGCTCGAATAAGTTCAT
ACCATGCAGTTGAATCTAACCAGTATGGATATTGCTCGAAGATGTTGTTAGCCATTAGCG
TTTACCTCCTGTATT-AAAAGTCGAATTCTTTGATACAGGATAGGAGATTTGTTAGAAAT
TCTCTTGATAGGAGCGTCGCATCCTTTTCTTTCCCACGCCCCAAACATGCGACCTACTTC
TCTAATTTCATTAGTAGTACAGTTGAAAGTGCCAACCTGATTTACTAAGTCATTAAAGAT
GAATGTCTCTCCGCTGTA-TTTTGTTTTGCAGCTTTCTTTGTTGCTCCATACAATTGTAT
TACTCGAATAGGTTTATACTTCATAAGTAATTACCGCCTTTATAA-TTTTTCTGAATCAT
AAAGATTCATTACGTGTATTACATCACACAAAAATAAACCTAACTGTCTAACCAAGAATG
ATTGGTTAGACAGTTAGGTTGAATAAAGACTGGTACTAAAGAGATTGAGTTGTAGTAATT
A-TTTTTAAAATATTTTTGTCTCAAGTTTAGATTATCAATTACATTCATAGAATTAATTA
GAGATAGATGAGTTTCACTAGAAATTTTAAAGTCATAAATGAATAAGTTTAGGTCGTACT
TATTTGATTTACTATGAGTTAGGTCATTTTTAGCATGGAGAGGTGTTATTGTATTACTCC
A-TTTTTTGTCG-TTTTATAATTTGATTACTCAAATTAAGAACTTCTATAGGCGCATTTG
TATGAAAGAAATTCATGTTCTCGCAAATATGAGCGTAAACACCTGATAAAGTACTAAGCA
AAGTTTCCATAAATGGTAGCTGATCCATATAAAATAATTTATGTATAAACAAATTTGATG
CATTTATAAGTTCATTATCGATGATATGAAAAGATGAAAAATCACCTTCATCATCTTCAT
TTCCTAATTTGTCATCTGTGAAGACAATGTGTAAGTGATTTTCAGTTAATTCATCTATGT
CGTTATGTAGTTGTTGAAAATCAGCGTTGAATTTTAATTTTTGTTCCTTAAAATCTTGGA
GTTCTGAATAATTAACTTTTG--CTTTTTAATATATTTAATTCTTGCTTGTTAAATAGTA
AAGCAAAATAGCTATTGTTGCCAGAGGCATTTTTGTGTTTAGCATGTGTATTACTATCTA
TGTACAAATATCTAAAAT-AAAAACAGACAAAATTGTTAGTACATCACTAAAAGGGAACC
TTCCACGAATGTTGTCTTTTGATAATTTACCAATTAATGAATTTAGATTTGCAGTTATCT
GTTTTTCTTCATCTGTGTTGATATCAGGGAACCTATTTAATAGTGTCTGTATTATAGATG
AAATAAGTTGTTCTTTTGTGAAATATCTATGGAATATCTCATTATTTTTGTCATTTAAAT
CTATATTGATTTGTGTACTTATATCAGCAATCTTATTTAAGTTTTCCCATTCTTCATGTG
AATATGATGAGGAGTAGTTATTTGAATAATTATAGTTTTTACGTTCGAGACCA-TTTTAA
TTGTAAAAGCAGTGTTTAGCATATTATCCAGTGATGTGATATTCGGATTATTTTCATCGT
AAAATCTAAAAGGTATATCATTTTTATAACCAAAAGTAGCATTTACAGTAGCTCTTTTAA
AAGTAGTGTCGTCAAGAGCTATAGATCCATCATTATGTAATTTTAATAGTACATGTTCCT
TTAGTTTGCCTTTAGATGTGAACAAATAAGTGAAAATTGCATTTTTATATTCTTCAAATT
GATCATCTAAGTTTGAAGCATCCATGAAACTTGTTAAGACTTCATAAAATCCTTCGTTGA
ATCCACGCATAAAAGTATCTACACCATATTCAATACCTAACAAATCTATTAAATTTGATA
AAATA-TTTTTATATAAAGTTTATTATTTTGAAATTGATAACGTGTGTAATTGCCTTTAT
TATCGAATTCGACTTCAATTGATGATGAACCTTCAATACCTTCTAACGATATGTTTATTT
GTTTGATTATATCCTGCATGAATTCAGAGTTATACTTTGAAATAAGTTTTAGTGTCATGT
ATATAGTCATTCCTTTATTATCATTTACTTCTATTTAAATATAAGCTAAGATAGTTATAT
AAATAAGGGAACGTACGTTCTTATTGGAGAGGTGTTTTGTAGAAGAAAACTTTAAATCTG
ATTTGGTTGCACTTTGATAAATTGTATTTTCAACGAATTGTTTTATTTGACTTTGG-TTT
GAGTATTGATTTTATAAGTTTCTACAATATCTATAGGTAAAAATGTAAAACAAAATGCAT
CTGC-TTTTTACTA-TTTTGTTTTGGTTCTGTTGCAAAGTTGAAAAATAAATGTCTAATC
TCAATTTTAAAATAATACTTTGTGTTAACTTGTTAGCATGATGCTAATTTCATGGCATGG
CGAAAATCCGTAGATCTGAAGAGACCTGCGGGTC-TTTTATATAGACCGTAAATACATTC
AACACCTTTTAAAGTATTCTTTGCCGTATTGATACTTTGATATCTTGTCTTTCTTACTTT
AATATGACGATGATCTTGCTCAATGAGGTTATTCAGATATTTCGATGTACAATGACAGTC
GGGATTCAGTTTAAATGCTTTAATTACTTTAGCCATTGCTACCTTCGTTGAAGGTGCCTG
ATCTGTAATCACCTTTTGAGGTTTACCAAATTGTTTAATGAGACGTTTGATAAACGCATA
TGCTGCATGATTATCTCGTTGCTTACGCAACCAAATATCTAATGTATGTCCCTCTGCATC
AATGGCACGATATAAATAGCTCCATTTTCCTTTTATTTTGATGTATGTCTCATCAATACG
CCACTTATAATAGGC-TTTTTATGCTTTTTCTTCCAAATCTGATACAAAATTGGGGCATA
TTCTTGAACCCAACGGTAGAGCGTTGAATGATGAACGTTTACACCACGTTCCCTTAATAT
TTCAGATATATCACGATAACTCAATGCATATCTTAGATAGTAGCCAACGGCTACAGTGAT
AACACCTTTACTGAATTGTTTATATCTGAAATAGTTCATACAGAAAACTCC-TTTTATTA
AAATTATACTATAAATTCAACATTGCAACAGAACCAAATAAAGTAAGGTTAATT-TTGAT
ATGAATATATATATC-TTTTATAAATATGTTGTGGTAATATAAGATTATACAATGTATTT
AGGAGGGAGTATTATG-AAAAAAAATCTCAAATGAAAGTAATTAATACATATTCTATAAG
GAAATGTAATATTGGAGTTGCTTCTTTTATTATTGGTTCA-TTTTATTTTTAGGAGTGAA
CGGTAATATAGCCGAAGCCAATGATGAGAGACAAGAAGTTGACAATGGTCAACAACAAAA
GTTAAATAAAGCTGATAATGATAGACAAGAAGTTGACAATGGTCAACAACAAAAGTTAAA
TGAAGCTGATAATGATAGACAAGAAGTTGACAATGGTCAACAACAAAAGTTAAATAAAGC
TGATAATGAGAGAC--AAAGTTGACAATAGTCAACAACAAAAGTTAAATAAAGCTGATAA
TGATAGACAAGAAGTTGACAATGGTCAACAACAAAAGTTAAATAAAGCTGATAATGAGAG
ACAAA-AGTTGACAATAGTCAACAACAAAAGTTAAATAAAGCTGATAATGAGAGACAAGA
AGTTGACAATAGTCAACAACAAAAGTTAAATAAAGCTGATAATGATAGACAAGAAGTTGA
CAATAGTCAACAACAAAAGTTAAATAAAGCTGATAATGAGAGACAAGAAGTTGACAATAG
TCAACAAGAGTTGTTAAAAAATAAATGAATCAACAAATAGAGAATCAACGGTGAAGAGAC
TTTTAGAAGATGTTTATTCTAAAGAGAATGCTCGAGGTATTCTTAATAAAATAAAACCAG
AAGATTATAATTTAAGTTCTAAAGAATTAATAAATAAAATAATTAAAGCCGGAATAGATT
ATTCTGAAGAAAATAATAGTAAGTACAAAGTCTTTGCTTCTGTTCCTCAAGCTAGTATTA
CTTTGAAAAGTGAGTATAATATTGGTAATTCTTTAGTGGTTAGAAGCGATAAAGTTATAA
AACCAGAAGATTATGTTAATTATCCAGAAGGGTATCACGTTCAAAGTTATGTTTCCAAAG
GAAAAGAATATCCTAGTTTAGATGATATAGTTAAA--AAGAGTCACAGGTAGTTATAAAA
TTACGTATCGATTATTAGATAGTAATGATGAACCTGTTCACGGAGAAGATGGTCAAGCGA
TTGTAAGATCATTAAATATTTATTTCTATAATCCAGAACCAGCTTTAGATATAATTAAAG
AAATCGAAGAAGATATAGATGAAAATAATTATCAAAATGGCGAGGAGATAAAAGAAGATT
TAGAAA-AATAAA-AATGAACTAGAAA-ACCAACTAAAATACCAGATGTACCTGCTTTGA
TTGATGAAATAAATAATAAGAA-AACCAGCTTGAAAATTTAGATACGACGGCACCAGACG
CACCAAAAGTTAAGGATACAGAGTCAGGCAGCAAGAAAATCACTGGTGAAGGATCAGAAC
CAGGCAATGACATTACCGTAACGTTCCCTAGCGGAAA-ACAAGTCAAGGTAAAGTTGGTC
AAGATGGCCAATGGGAAGTCGACGTACCAGCAGGTGAAGAGTTAAAACCTGGAGACAAAG
TTACAGCAAAAGAAACAGATCCATCAGGTAATGAATCACCAAGTGGTACAGGTAACGTCA
TAGATACGACGGCACCAGACGCACCAAAAGTTAAGGATACAGAGTCAGGCAGCAAGAAAA
TCACTGGTGAAGGATCAGAACCAGGCAATGACATTACCGTAACGTTCCCTAGCGGAAAAA
CAAGTCAAGGTAAAGTTGGTCAAGATGGCCAATGGGAAGTCGACGTACCAGCAGGTGAAG
AGTTAAAACCTGGAGACAAAGTTACAGCAAAAGAAACAGATCCATCAGGTAATGAATCAC
CAAGTGGTACAGGTAACGTCATAGATACGACGGCACCAGACGCACCAAAAGTTAAGGATA
CAGAGTCAGGCAGCAAGAAAATCACTGGTGAAGGATCAGAACCAGGCAATGACATTACCG
TAACGTTCCCTAGCGGA-AAACAAGTCAAGGTAAAGTTGGTCAAGATGGCCAATGGGAAG
TCGACGTACCAGCAGGTGAAGAGTTAAAACCTGGAGACAAAGTTACAGCAAAAGAAACAG
ATCCATCAGGTAATGAATCACCAAGTGGTACAGGTAACGTCATAGATACGACGGCACCAG
ACGCACCAAAAGTTAAGGATACAGAGTCAGGCAGCAAGAAAATCACTGGTGAAGGATCAG
AACCAGGCAATGACATTACCGTAACGTTCCCTAGCGGAAAAACAAGTCAAGGTAAAGTTG
GTCAAGATGGCCAATGGGAAGTCGACGTACCAGCAGGTGAAGAGTTAAAACCTGGAGACA
AAGTTACAGCAAAAGAAACAGATCCATCAGGTAATGAATCACCAAGTGGTACAGGTAACG
TCATAGATACGACGGCACCAGACGCACCAAAAGTTAAGGATACAGAGTCAGGCAGCAAGA
AAATCACTGGTGAAGGATCAGAACCAGGCAATGACATTACCGTAACGTTCCCTAGCGGAA
AAACAAGTCAAGGTAAAGTTGGTCAAGATGGCCAATGGGAAGTCGACGTACCAGCAGGTG
AAGAGTTAAAACCTGGAGACAAAGTTACAGCAAAAGAAACAGATCCATCAGGTAATGAAT
CACCAAGTGGTACAGGTAACGTCATAGATACGACGGCACCAGACGCACCAAAAGTTAAGG
ATACAGAGTCAGGCAGCAAGAAAATCACTGGTGAAGGATCAGAACCAGGCAATGACATTA
CCGTAACGTTCCCTAGCGGAAAAACAAGTCAAGGTAAAGTTGGTCAAGATGGCCAATGGG
AAGTCGACGTACCAGCAGGTGAAGAGTTAAAACCTGGAGACAAAGTTACAGCAAAAGAAA
CAGATCCATCAGGTAATGAATCACCAAGTGGTACAGGTAACGTCATAGATACGACGGCAC
CAGACGCACCAAAAGTTAAGGATACAGAGTCAGGCAGCAAGAAAATCACTGGTGAAGGAT
CAGAACCAGGCAATGACATTACCGTAACGTTCCCTAGCGGAAAAACAAGTCAAGGTAAAG
TTGGTCAAGATGGCCAATGGGAAGTCGACGTACCAGCAGGTGAAGAGTTAAAACCTGGAG
ACAAAGTTACAGCAAAAGAAACAGATCCATCAGGTAATGAATCACCAAGTGGTACAGGTA
ACGTCATAGATACGACGGCACCAGACGCACCAAAAGTTAAGGATACAGAGTCAGGCAGCA
AGAAAATCACTGGTGAAGGATCAGAACCAGGCAATGACATTACCGTAACGTTCCCTAGCG
GAAAAACAAGTCAAGGTAAAGTTGGTCAAGATGGCCAATGGGAAGTCGACGTACCAGCAG
GTGAAGAGTTAAAACCTGGAGACAAAGTTACAGCAAA-GAAACAGATCCATCAGGTAATG
AATCACCAAGTGGTACAGGTAACGTCATAGATACGACGGCACCAGACGCACCAAAAGTTA
AGGATACAGAGTCAGGCAGCAAGAAAATCACTGGTGAAGGATCAGAACCAGGCAATGACA
TTACCGTAACGTTCCCTAGCGGAAAAACAAGTCAAGGTAAAGTTGGTCAAGATGGCCAAT
GGGAAGTCGACGTACCAGCAGGTGAAGAGTTAAAACCTGGAGACAAAGTTACAGCAAAAG
AAACAGATCCATCAGGTAATGAATCACCAAGTGGTACAGGTAACGTCATAGATACGACGG
CACCAGACGCACCAAAAGTTAAGGATACAGAGTCAGGCAGCAAGAAAATCACTGGTGAAG
GATCAGAACCAGGCAATGACATTACCGTAACGTTCCCTAGCGGAAAAACAAGTCAAGGTA
AAGTTGGTCAAGATGGCCAATGGGAAGTCGACGTACCAGCAGGTGAAGAGTTAAAACCTG
GAGACAAAGTTACAGCAAAAGAAACAGATCCATCAGGTAATGAATCACCAAGTGGTACAG
GTAACGTCATAGATACGACGGCACCAGACGCACCAAAAGTTAAGGATACAGAGTCAGGCA
GCAAGAAAATCACTGGTGAAGGATCAGAACCAGGCAATGACATTACCGTAACGTTCCCTA
GCGGAAAAACAAGTCAAGGTAAAGTTGGTCAAGATGGCCAATGGGAAGTCGACGTACCAG
CAGGTGAAGAGTTAAAACCTGGAGACAAAGTTACAGCAAAAGAAACAGATCCATCAGGTA
ATGAATCACCAAGTGGTACAGGTAACGTCATAGATACGACGGCACCAGACGCACCAAAAG
TTAAGGATACAGAGTCAGGCAGCAAGAAAATCACTGGTGAAGGATCAGAACCAGGCAATG
ACATTACCGTAACGTTCCCTAGCGGAAAAACAAGTCAAGGTAAAGTTGGTCAAGATGGCC
AATGGGAAGTCGACGTACCAGCAGGTGAAGAGTTAAAACCTGGAGACAAAGTTACAGCAA
AAGAAACAGATCCATCAGGTAATGAATCACCAAGTGGTACAGGTAACGTCATAGATACGA
CGGCACCAGACGCACCAAAAGTTAAGGATACAGAGTCAGGCAGCAAGAAAATCACTGGTG
AAGGATCAGAACCAGGCAATGACATTACCGTAACGTTCCCTAGCGGAAAA-CAAGTCAAG
GTAAAGTTGGTCAAGATGGCCAATGGGAAGTCGACGTACCAGCAGGTGAAGAGTTAAAAC
CTGGAGACAAAGTTACAGCAAA-GAAACAGATCCATCAGGTAATGAATCACCAAGTGGTA
CAGGTAACGTCATAGATACGACGGCACCAGACGCACCAAAAGTTAAGGATACAGAGTCAG
GCAGCAAGAAAATCACTGGTGAAGGATCAGAACCAGGCAATGACATTACCGTAACGTTCC
CTAGCGGAAAAACAAGTCAAGGTAAAGTTGGTCAAGATGGCCAATGGGAAGTCGACGTAC
CAGCAGGTGAAGAGTTAAAACCTGGAGACAAAGTTACAGCAAAAGAAACAGATCCATCAG
GTAATGAATCACCAAGTGGTACAGGTAACGTCATAGATACGACGGCACCAGACGCACCAA
AAGTTAAGGATACAGAGTCAGGCAGCAAGAAAATCACTGGTGAAGGATCAGAACCAGGCA
ATGACATTACCGTAACGTTCCCTAGCGGAAAAACAAGTCAAGGTAAAGTTGGTCAAGATG
GCCAATGGGAAGTCGACGTACCAGCAGGTGAAGAGTTAAAACCTGGAGACAAAGTTACAG
CAAAAGAAACAGATCCATCAGGTAATGAATCACCAAGTGGTACAGGTAACGTCATAGATA
CGACGGCACCAGACGCACCAAAAGTTAAGGATACAGAGTCAGGCAGCAAGAAAATCACTG
GTGAAGGATCAGAACCAGGCAATGACATTACCGTAACGTTCCCTAGCGGAAAAACAAGTC
AAGGTAAAGTTGGTCAAGATGGCCAATGGGAAGTCGACGTACCAGCAGGTGAAGAGTTAA
AACCTGGAGACAAAGTTACAGCAAAAGAAACAGATCCATCAGGTAATGAATCACCAAGTG
GTACAGGTAACGTCATAGATACGACGGCACCAGACGCACCAAAAGTTAAGGATACAGAGT
CAGGCAGCAAGAAAATCACTGGTGAAGGATCAGAACCAGGCAATGACATTACCGTAACGT
TCCCTAGCGGAAAAACAAGTCAAGGTAAAGTTGGTCAAGATGGCCAATGGGAAGTCGACG
TACCAGCAGGTGAAGAGTTAAAACCTGGAGACAAAGTTACAGCAAAAGAAACAGATCCAT
CAGGTAATGAATCACCAAGTGGTACAGGTAACGTCATAGATACGACGGCACCAGACGCAC
CAAAAGTTAAGGATACAGAGTCAGGCAGCAAGAAAATCACTGGTGAAGGATCAGAACCAG
GCAATGACATTACCGTAACGTTCCCTAGCGGAAAA-CAAGTCAAGGTAAAGTTGGTCAAG
ATGGCCAATGGGAAGTCGACGTACCAGCAGGTGAAGAGTTAAAACCTGGAGACAAAGTTA
CAGCAAAAGAAACAGATCCATCAGGTAATGAATCACCAAGTGGTACAGGTAACGTCATAG
ATACGACGGCACCAGACGCACCAAAAGTTAAGGATACAGAGTCAGGCAGCAAGAAAATCA
CTGGTGAAGGATCAGAACCAGGCAATGACATTACCGTAACGTTCCCTAGCGGAAAAACAA
GTCAAGGTAAAGTTGGTCAAGATGGCCAATGGGAAGTCGACGTACCAGCAGGTGAAGAGT
TAAAACCTGGAGACAAAGTTACAGCAAAAGAAACAGATCCATCAGGTAATGAATCACCAA
GTGGTACAGGTAACGTCATAGATACGACGGCACCAGACGCACCAAAAGTTAAGGATACAG
AGTCAGGCAGCAAGAAAATCACTGGTGAAGGATCAGAACCAGGCAATGACATTACCGTAA
CGTTCCCTAGCGGAAAA-CAAGTCAAGGTAAAGTTGGTCAAGATGGCCAATGGGAAGTCG
ACGTACCAGCAGGTGAAGAGTTAAAACCTGGAGACAAAGTTACAGCAAAAGAAACAGATC
CATCAGGTAATGAATCACCAAGTGGTACAGGTAACGTCATAGATACGACGGCACCAGACG
CACCAAAAGTTAAGGATACAGAGTCAGGCAGCAAGAAAATCACTGGTGAAGGATCAGAAC
CAGGCAATGACATTACCGTAACGTTCCCTAGCGGAAAAACAAGTCAAGGTAAAGTTGGTC
AAGATGGCCAATGGGAAGTCGACGTACCAGCAGGTGAAGAGTTAAAACCTGGAGACAAAG
TTACAGCAA-AGAAACAGATCCATCAGGTAATGAATCACCAAGTGGTACAGGTAACGTCA
TAGATACGACGGCACCAGACGCACCAAAAGTTAAGGATACAGAGTCAGGCAGCAAGAAAA
TCACTGGTGAAGGATCAGAACCAGGCAATGACATTACCGTAACGTTCCCTAGCGGAAAA-
CAAGTCAAGGTAAAGTTGGTCAAGATGGCCAATGGGAAGTCGACGTACCAGCAGGTGAAG
AGTTAAAACCTGGAGACAAAGTTACAGCAAAAGAAACAGATCCATCAGGTAATGAATCAC
CAAGTGGTACAGGTAACGTCATAGATACGACGGCACCAGACGCACCAAAAGTTAAGGATA
CAGAGTCAGGCAGCAAGAAAATCACTGGTGAAGGATCAGAACCAGGCAATGACATTACCG
TAACGTTCCCTAGCGGAAAAACAAGTCAAGGTAAAGTTGGTCAAGATGACAGCGATTCAG
ACTCCGGCAAAGAAGTATTACCAGAAACTGGTGAACAATCAAATTCAAATAATGCGACTT
TATTCGGATCATTATTTGCTGGCTTAGGATCTTTATTCTTATTCGGTAGACGCCGT-AAA
AAGATGCAGATAACAAATAATATCAAATAAAAATACAATATTCATTAATGGTAAAAGCCA
GGTTT-AAAAACCTGG-TTTTATTGTTGTCTTTATAATTTGAGGCTAGTATATAATTGGG
TTGATAATTGAGATGTATTTAATAATACATAAAGTACGCTATTTTATATTGGAGGAGTTT
TATGGTTAAAATTTGTAGGTTCTGTTGCAAAGTTGAAAATCATGTAATATTTAGAAAAAT
AATTAATACTAAC-AAAATCTTTACTGTTAAAACAATATTTCCTTTTATAGTTTTGTATA
GATGTGCTTAAAATTTAACTTTGCAACAGAAACAATGAAAGTCTCAATAATAAAAATTTT
AAAGCGGGAGAATTCTTTGTACAAATGTCTTTATATATCATTGAGAATCAAAGCAATGTG
ATAGCGAATAGACATCAATATACGATGTATTTGAATGGTGAAGAAGTAGGCACACTTGAG
ATGAAACAGTTCTTCAAAAGA-GGGGAAAGCAACAAATTCCTTATATGTTTAATTACAAA
TTTGAAGTGTTTGATGTAAGCAATCCG-TTTTTAGTAATGAAACGAAAATCACATTTTAG
AATGACGTATTATTAGCCGCAAAGCGTAG-TTTTTAGATATTTTAAAAAGCAAACGAACT
-AAAAATGAGGCG-AAAACATACTATACACATTTACAGCACTAGAGTAGAGAAAGAAATA
TTAATAACTATTTACTTACAATGCATAATCAATAAGCAAACACAATAAACGGACTATAGG
CGTAGCAAAATTGAATCAAAATAATAATTTATTTAACCATTAGCGAATAAAGATTTTAGT
ACAAATATACTCTATTATCATAACGGCTAAAAA-GATAGTGAAGGTAATAAAACAAACCA
TATTGACATAGCTATCTCTCCTTACTCATCATATTTTGTATTTAAAAGCTAAACTTATAA
GTAAAATTGATAAATGATTTTAAATATAGTTTAACAAAAATAATTAAAAACGAAATAACT
CACAATTGATATATTGGAATTTATATAAAATTTTTAAATATAAAATAAGTCATATATTAC
TCGCTTGTATCTTCACTAATGTCGGATTAACTAAAATTATTATGTATTCAACGCCAGTAT
TAATGTTTATCTATCCGTTAGCGATTACACTGATTTTATTAACGCTTGTCAGTCCATTAA
TTAATCATTCGACAATTGTACATAAATTTACAACGTTCTTTACAATGTTTGCAGCGTTCT
TTGATGGTTTAAACGCATGCCCAGAATTCTTTGCAAAGACATCATTTGCACAAGCGTTAA
TAATTTTCGCTGAACGTTATTTACCGTTCTTCACAATTGGAATGGGTTGGATTGTTCCGG
CAATCATAGGATTTGTAGTAGGACTTATCGTTTATTTAATTCGTTCTCGTAGACAAACTC
AAACACAATAAATATTAAATAATAACATGTAAGCCTAGGACATAAATCAATGTCTCAGGC
TAAAATTATATATTGTCAGTCGTTGACTGAATTAAAATGAGCTTGTAACAAGCATC-TTT
TATTCTAGTCAACCTTGCCTGGCAGGTGGGGTCCCAGTAAAGAGAATTTCATAAAGAAAT
TCTACAAGCTAAGTAAGCTGGGGTTACGACAAAATAAATTTTGAAAAATATTATTTCTGT
CCCGCT-CCATAGCTTA-TTTTTGCATTCAATCATAACTTTTAAAATTCTTATTGTGCAA
TTGTACATAGTGTAGTACTATTTAAAACGTAATTATTACGATTTAAAACGAGCGAGGAGA
ATTAGATGACTAAGAGTTATGATGTTTGGTGGC-AAAAGGCCAAGAATCAGATGATGATA
TGGCGTGTGACCATCAAGAAGCTTGGGAGAGAACTATAGAAATGCTTGATACATCGGATA
TCAAA-GGAAGACAATCTTAGATGTGGGATGTAATCAAGGCGGA-TTTTAAGAAAATTAT
ATGACACAACGCCATTTAAAGAAGGTGTCGGCATAGATTTAGCACGTTTATCTTTAGAAA
AGGCAGAAACTTTAAAAGGTGAACGACCACTTACATATTATTTAACGGATAAACCACAAG
AGACAAATAGAACATTTGATACTGCTGTAAGTACATCTGTTTTGTACTTAATCGAAGACA
TTCCACAACATGCACAAGATTTAAAAGAAGTGTTGAAACCGGGAGGCGTTTACTATGCTT
CATTCGCCGATTTAACCAATAATCCTAGTCGTCAATTTATGGATGATACGATTAATCAAT
ACGGCGCAACACCTTCTCAGAACCATTCTTTAAAACATATCGTTGATAGCTTTGTTGATG
CAGGGTTTGAAGTTGCAGTAATGAAAGAACCTGTGCCTGTCGTGATTGATTTAACACATT
ATAGTGATTTTTATCTATCACCAAATGATTATCTACAAACACTTTATGAGGAATCA-TTT
TAATTAAAGCAAGCGTGAAAGAAGGTATCGGGAAATGAAAAAGCGTGTATTAATTACAAT
GGCAGCAAGCGCAACGTTCTTATTAGCAGGTTGTGGGAATGACCAAAAAGAAGATAAAAA
TATCACAGTATCGCTACCTACTGAAGCGAAAGCAGATAAACTTGACGCACAAGGTTATGA
CGCCGCAATGCCAGTCTATAGTGCAGTATATGATTCATTAGTTAAATATGATAAAGATAA
AGGTGTGAAAGCTGGTTTAGCAG-AAAATGGCATGTTGACGACTCAGGAAAAGTCTATGA
TTTCCATTTG-AAAAGAACGTTAAATTCTCAGATGGCTCAGCTTTAGATGCTAAAGCAGT
GAAATTCTCGATTGAGCGTGCGAAAGCGATGAACAAAGATACGACTGTAGAAACGTT-AA
AAAATTGGATAAGGTTGTTGTTAAAAATAATCATGTTGTCCAAATTAGATTGAAGTCACC
ATCAAATCAAGTTTTGAATGAATTAACACAGGTGAGACCGTTGCGTATTATGAGTCCACA
TTCCGTTGAAAATGGTAAAGTAAATGGCAAATTTGAAAAAGCGATTGGAACAGGTGCCTT
TGTCGTTAATAAAACTGGCAAAG-AAAAACGACAATGAAGCCAAATAAATATTTCAACCA
TAGCCATCCCGTAAACTACAATCTTGCGTTCCAAACGATTGAAGATGGAGATTCAAGAAA
CTCAGCAGTACAAAGTGGTTCTGTAGATATTTCTGGTGGTGCTTTAGGAATGCTGTCAGA
TCAACAAATTAAGCAAGACAAGAAAAATAAAAA-TTAACTGTTGAAGATAAACCAAGTAC
AGTAAGTCATTTCATGGCATTTAACCCAGATAAAGATGTATT-AAAAAGCGTACAATCCG
TGAAGCCATTAGTAAGAGCATCGATACAAAAGATATTGCGGGTAAATCTGTAAATGGTTT
ATTCCAGAAGAACGTAGAATTTGTAAATAAAGATAATCAACAGGCACATGACTATGATGT
AAAAGATGCTGAGAAGTTACTTAAAGAAGCAGGTTATCACAAAAACAGTGACGGTATTTT
TG-AAAAGACGGTAAATCATTAACATTTAATTTGGTTATTCAAACGGCAGAGTTCCCAAG
TTGGAAAGATAAAGCGGAAAAAGTGCAACGTCAACTT-AAAAAGCTGGCATTAAGTTAAA
TGTGAAAACGTTAGATTCACAATCATACTATGATACGTTATGGACG-AAAAAGATTATGA
CCTCATCTTCTATAGAACGTATTCAGATGCCTTAATGCCATATAATTTCATGAGTTCAGT
ATTT-AAAATAATGATGGCAAGTCAGGTGTATTAGCTAATGATAAAACATTGACTCAGCA
ACTAGATGACTTCCCAACAACTGTATCTAAAAA-GAACAACAGCGTTCATTTGATGAAAT
ATTCAAACACTTTAATCAACAATATTATGGTGTGCCTATTGCTTATCCAAATGAAACCTT
TGTCGTTAGTGATAAAGTGAAGCAATTTAAATTCTCTGGACTTACTGATGCTCCTATTGA
TTATAAAGCGTTGAAAGTTAATGAGTAACAATGCTTAAACGAACAATAAAATTAATACTT
TACTTAATCGTGAGTTCGTTTATTATATTCGTTTTAGTCGAGAAGACATCAGGTAATCCA
GCGATACTATACTTACAACGTCATGGTTATACGTCGATTACCCAGGAAAATATTGAAGCA
GCACAACATAAACTTGGTTTGGGCCAGCA-TTTTTATTAAGATATATCGATTGGGTTGGA
CATGCACTTACTGGTAACTTGGGATACAGTTTTAGTACAAATGAGCCAGTAACAACTATG
ATTATGGAGGCCGTCATTCCAACATTAATATTAATCGTTGTTTCAAGTTGTATCATGTTG
CCATTGGGTTATATGGTTGGTTATTTTATTGGGACGCGCCCACATACTCGATACGCGAAT
GGTATTCGTGGATTCGCTCAAGTGATGACTTCTATGCCGGAATATTGGTTAGCCATTTTG
TTTATATATTATTTAGGAGTACGTTGGCAGTTGCTACCTTTTGTAGGTAGCGATTCCTGG
CAACATTTCGTGTTACCCATCTTCACCATTGTTGTTATAGAAGGATGTCATATCTTATTG
ATGACATCGCACCTTATTGCGCCAACGTTAGATAACGATGCGTATCAACTTGCTCAGTTA
AGACATTACTCATTAAAGGCACGTATCATTGTCCAGATTAAAGAGATATTTGCACCACTC
ATGACCATTTCAATTAACAGTGTGATTCATTTAATTGGAAAAGTAGTCATACTTGAAGTA
ATCTTCAGCATGTCTGGTATAGGGAAATTATTAATTAATGCTATCAATCAACGAGATTAT
CCACTTATTCAAGGCATTGTGGTCTTTATCATTGTCTTAATTATGTTCATTAATTATTTA
GGCGACATTATTATTTTAAACAATGAACCTAGACTTCGACGACGACATACCAAACGCCAA
GCCCATGAGAAAAGAGGTGTGTCGTGATG-AAAAATATCAAACTTACATCGCCATAAGTG
CAATATTAAGTGTGATGTTTGTGCTAATTGTATATTGCTTTATGCAAGACACACAAAACT
TGGACCCACTTCAATCACCTAATAGCCAACATTGGTTAGGCACGGATCAATTAGGCAGAG
ATTTCTTAGTCAGACTGATTGTAGGTAGCCTAGTCACATTAAGCTTAACTAGCGTGGTAA
TTCTGTTAAGTGTTTGTATTGGACTGGTCTTTGGGTTAATTGCAGGTATAGAAAGAAAAT
GGTTAGACCAAATCATCATGTTTATTGCTGATATGCTATTGGCAATTCCTTCGTTTATTA
TTGCATTAGTCATCTTAAGCTTAGTAAGTAATTCAATGCTAGGTTTGATACTTGCTTTAA
CGATTGGATGGATAGGCCGTTATTTACGTTATTTCAGAAATTTAACACGAGATATTC-AA
AACGTCCCTTTGTCAGTTATGCAAGACTAAGTGGTAACTCAACGTTTAAAACGACAGTGA
CGCACATGATTCCGCATTTACTAAGTAATATATTTGCTTTGGTCACGGCTGACTTTGGCA
AAATGATGCTAAGTATATCTGGACTTGC-TTTTTAGGCCTAGGTATTAAACCACCGACGC
CCGAGTTAGGAACCATTCTCTTTGACGGGAAAAGTTATTTCAATGGAGCACCTTGGCTCT
TCTTCTTCCCTGGTGTATTGTTAGGAGGTTTCGCCTTATTATGTCAAATGATCAAC--AA
AAATAACGCAATGAATACTGTAGTTAAAGTCAATCAATTATCCATCTTAGATCATAATCA
GTCATTGTTAAACGATGTGAATTTGACAATAACTAAAGGTGCATTTCATTGCATTATAGG
TGAGAGTGGTAGT--GAAGTCATTATTGACGAGAACTATTCTTGGAATGAAGCCTTCACA
ACTAAGCTATCAAGGAGATATCAAGATTGATTTAAATAAGGTGGATGCCG-TTTTCAAGA
TGTTCAAAGTAATATGTTTCAAAACGTGAACTTGGCTAAACATTTCCAATATATTTATGA
AGCTAACCATTCACAACTATCTAAACAAGATATCAAGGAAGACGTCCTAGATAAAATGCA
ATTACTCGGTTTAAATCAAGGTGAACAATTACTTAAACGATATCCCTTTGAACTTAGTGG
AGGTATGGCACAACGTATAGCCTTTATAATGTCATTAATTAGACGCCCGGACTACTTATT
TTTAGATGAACCGACGAGTGCGCTAGATCAAGAGAATGTT-AAAAGTTTATGCACTATTT
GATTAAGGCACAGGAACATTATCAAATGACAATTGTCTTTATTACACATGATATTAACTT
AGTTAAGGATTATGCCACTCATATTAGTATTATGCAGCAAGGTCAATTGATTGAGAGTGG
TGAGGCATCATCCATTTTAGCTAACCCCATACATAGCTATACGAAAAATTTAATTGCTAT
CGCACATCGGAGACAGGCCTATGCTTAAAATTGAAAGATTAACTAAATACATTGATGGGA
AACTTATCTTCAAAGATATATCATGTGCAATTAATGACCAACATTTACTTATAAGTGGTG
AAAGTGGCTGCGGTAAGTCTACGTTAGCCAAGATTATCGCCGGATTAGATATGAATTATC
AAGGTAACTTATACTTTAATGGCCAATTACGTAAGTCATATACGGC-AAAGAATGGATGA
AACACATCCAATATGTGCCCCAGTATCAACGTGACACATTAAATAAGCGTAAAACCGTAT
TATCTACGTTATTAGAACCACTTAAGAATTACAAATTTGATAAGCAGAGTTACACATCAA
GAATAGAAGCGGTACTTAGACAATGCAAGTTACCACAAAGCATACTTAATCAAAGCATTT
CGACGCTAAGTGGTGGACAATTTCAACGTGTATGGATAGCAAAGGCACTAATTCTAGAGC
CGGAGATATTGATATTAGATGAAGCAACGACAAACTTAGATGTGATTAACGAGGAAGAAA
TACTTCAAATGTTAATTACGTTAAAGCAAACGCAATTAATCATTATTTCACATGATGCGT
ACGTCTTGAGTCGCTTTAAAGGCGTTCAGTTACAACTCAAACAATTGAATAATTAGAGTC
AAACCTCCTGATAAGGTATATACTTAATGGTACATACTGGCACTGAACCCTTAAAACGGG
AACTTAATAAAACACCATGTTCTAGGCTATTAATTCTCTGTATTTTACAGGGGATAAGTA
GCCTAGTTTTTGTTGAATTCGATTATTATTATAG-TTTTAATATTCTTTTCGACAATATC
TATTACAAATATGATTAGAGCGATTAAGCTCATTATTGATGT-AAAAGTTTCAGACTTTA
-GGAGGAATGGAAACTTTCTATCGGGGCGTTATCGGCAGGTGTTCCCTTTCGGGACATAC
TTCTGATAATGCC-TTTTCTTCGCACAATTGATAATAAGCATAAGATGTATAAACGTTGC
CTTGATCACTATGTAATATACAGCCCTCAGGTATATCGATTTGATTTAATGTATCATTAA
CTAAACTTTGGTCTTGTTTATCATCTATTTTATACGCCACAATTTCTCCGTTATAAATAT
CCATTATCGAAGATAAATACAACATAGAATGACCAAATGGTAAATAAGTAATATCGGTTG
TTAATACTTCCATTGGACAACTCGCTTTAAATTGTCTTTGTAATAAATTGTCCGTTTTAT
AATACGTTTTACCTATTCTTGTCGTC-TTTTAGGTCTAACTCGGCAGTTCAAATGATGCT
TCTGCATCATTCTCTGTACTTTCTTATGATTAATTGGTGATGTATAACATTGATTAATCA
ATGCTGTAATCTTACGATAACCGTAGGTCTCTTCAGATCTACGGATTTTCTCCATGCCAC
GAAATTAGGCATATGTTATCCAGTTAAGGGAACAACTACATGATAAAATGGTAATTAGCT
ATATTTTTCTAATTTTACAACAGAACCTCGTTATTTCCTCCTGATTTAGATGGGTTAGCA
AATCATGTGAATTGGATTATGCAAGCACAACCATATGAATCAAATAATATAACAGATGAG
TTGGATTCAATTAATGAATAAATTGAATGGGGAGAATAGTATGAAAGAATTAGAAAAAGT
GCTC-AAAATCCGTATATATCAGAAGGTGT-AAAAGAATAGTGCAGTAAATGAATAAGGA
TGGAATGCAGTTATTAAATGATTACTATGATGAAAATTCTAATCTTTATCAACGAGCTCA
ACTGGAGACCATTGCAAATGAATTCTATGCTGACCCTAATATAATT-AAAAATTATATTA
GTACTTTATTGCGTTTAATTAATGAAATCTATAGTGTGATAAGAAAAGTTTTGTATTAAT
ATATAAAGTGTTAATGTCACTTTAATAAGCGGCGTATTATTTAT-AAAAATATTATATAA
TAAACGGAAAATTGATTTTAAGAATGATACAGAGGGATGTGATATGAATAAAGTAAGAAT
GGTAACATATGAGCCTATGATTTT--AAAAAAGAAAAGGAAATAAAATTGT-AAAAACAA
TGTGGATATACTACCGTATTTGGATGCCTCTTTTCGAACAGAGCCATCATTAAACGTAGA
GTATCCAGGAATATCATCATTATGTAGAGGAGAAAAGTTAGCT-CGAAATTAAAAAAGGG
TGATAAAGTAGTATATATCGCT--AAAAAATAAGTATGATCAGGATTTTAAGCATTGGCG
ACTTGTTGCAATTTTGGAGGTGATTGAAATTAAGAGTTGTCATTACGCTGCAAGCAAATG
GTATGAAGAAAATAATTATACATTACCTAAAAATTGTATTGTAGATGGTAATCCTCCGCT
GACTCTTGATAAAACTACTGTTAAGGATCAAAGTACTATTGACGAAAGAGAAAGAGGTTA
TAATTGTAGAGC--AAAAGTATCCTCAATTTAATATTTGT-AAAAATATATTTAAATTTA
GAAACTCCTCCAATAATTACTGAAG-AAAAATGAAAGAAATATTTGATAATAAAATTCCC
GTGATACAAAATTATAAAATATTAAATGAAAATCAATATAGAGAATTAGAAACATTATCG
CAAAATAATTAATAATAAATAAGGAAACCACTGCTGCATTTAGAATAAAATTGTAACGCA
A-TTTTTATGAAAATTATTGTATTATTTTCATTCGTTATTTAAATTTTAATAGTATATAA
ATTAAGTGAGTATAAACCGCATCATCAACTGATAAGCAGAAGCATATCATAAGTGATGCG
GTTTTTATTAATTAGTTGCT-AAAAATGAAGTATGAAATATTAATTATTATTAAATTTTG
ATATATTTAAAGAAAGATTAAGTTTAGGGTGGATGAATG
>Dresden-275757-contig 0001_from_pos_411675_on
ATGAAAATCACCATTTTAGCTGTAGGGAAACTAAAAGAGAAATATTGGAAGCTAGCCATA
GCAGAATATGAAAAACGTTTAGGCCCATACACCAAGATAGACATCATAGAAGTTCCAGAC
GAAAAAGCACCAGAAAATATGAGCGACAAAGAAATTGAGCAAGTAAAAGAAAAAGAAGGC
CAACGAATACTAGCCAAAATCAAACCACAATCCATAGTCATTACATTAGAAATACAAGGA
AAGATGCTATCTTCCGAAGGATTGGCCCAAGAGTTGAACCAACGCATGACCCAAGGGCAA
AGCGACTTTGTATTCGTCATTGGCGGATCAAACGGCCTGCACAAGGACGTCTTACAACGC
AGTAACTACGCGCTATCATTCAGTAAAATGACATTCCCACATCAAATGATGCGGGTTGTG
TTAATTGAGCAAGTGTATAGAGCGTTTAAGATTATGCGTGGAGAAGCATATCATAAGTGA
TGCGGTTTTTTTCAGCCGCTTCTTAAAGAGATTTTGAATGTATCAAAACGTACTAGTTTT
TTATCCTAAATAAATAATTTTTTATTAATTATATAGGATAGTGATTGCAATAAATATTAT
TATTTTTATATAAAAATAATAATATTAGTAGGTATATTAATAAGTAATGAATTTTGTTAT
ATTAAAAAAGGTTATATATTGTAATAATGGCATTAAAGAGAAAAGAATATTTTCTTTTTT
GCTCAATTAAATTAATTAGATGCATAATAAAGTACAATCTAAAGGAAGATTCTTATGGGA
AAAAAAAAGAACTTAAGTATTACAGAGATAGAGAATTCTGTAAATACTTTGATTAATCAT
TTGAAAGAGAAAGATTTTATAACTGAATTTTTAAGTTTCTATGATATACCAAAAACTTCA
ATTACACGAGCAAAAGTAAAATTTGATAAAGGTGAACCATTTATAATTAAAAATAAAGTA
TACTATACAGAAATTCAAGGTGAAGTTATTACAGCAATAGATGCTATTGAGCATGAAATA
TTAAATCAGAAATCCAAACCGAGATATCTTATTGCAAATAATTATTCTGAAATTGCAGCT
TTAGATATTAAAACTCGAGACACACTTAACATTCCATTAAGTGAGTTACCATCAAAAGCT
GATTTCTTTTTAGCGTGGAATGGTATCGAAAAGTCAGATTATCAATCTGAACATCCAGCC
GATAGAAAAGCAGCTGAACGGTTTGCAAAACTTTACGATGTGCTTGAAAAGGATAATCCT
AATGTTAAAGAACACTCATTTAACACATTTTTAATTCGTATATTATTTTTATTGTTTGCA
GAAGATACGGGAATTATGAAGAAAGGTATATTTACTAATACACTTAAAATAAGAACAAAA
GAAGATGGCAGTAATTTTAATGAAGTTATTGAAGAGTTATTTGAAATTTTAAATACTAAT
GAACTAAATCGAGATAAAAAATCAGATTGGTTAAAAATATTTCCTTATGTTAATGGTAAA
CTTTTTAGTGAGCCTCACGTATCCTTAATTTTTACAAAGAAATCTAGAAAGTTACTGATT
GAAGCTGGCGAGCTTCTAAATTGGAACGAAATTAATCCTGATATTTTGGGTTCAATGATT
CAAACAGTATCCTCTTCTAAAAAAAGGCAAGTATCAGGAATGCACTACACTAGTGTTCCT
AATATTATGAAAGTAATAAAGCCTCTTTTTTTAGATGAACTTTATAAAATATTTAATGAT
TTATCTGCTCAATATGAAGAAAATAAAATTAAAAATATTACAGAGAAAACAAAAAAAACC
TATAATAAGAAAATAATTAACTCTTTATCGGATTTGTTAGAAAGAATTTCAAGGATTAAT
TTTTTAGATCCTGCATGTGGTTCAGGAAATTTTTTAATTATAGCATATAAAGAAATCAGA
CGTCTTGAAATAAAAATACTTGTTTTATTAGATGAAATACAGCAATCAGACACTATGCCA
ATGACAGCGATACATTTAGAAAATTATAATGGTATTGAAGTTGATGACTTTGCGCATGAA
GTAGCGAAATTATCTCTCTGGATTGCTGAACATCAAATGAATGAAGAAATGGAAAAAGCT
TTACCTGGTTATATTTCGGCTCTACTACCCTTAAAAGATTCTGGAAATATAGTTTTAGGA
AATGCGTTGAGGATTGATTGGAATAATATTATACCTCAAAATAAAAATGAGGAAATTTAT
ATATTTGGTAACCCACCCTATATTGGAGCAGCTAATAAAAACGAAAACCAAAAAAACGAT
TTAGCTTTTGTGTTTCATGATACAGATATTTCATTTGGAAAATTGGATTATATCACGGGA
TGGTTTTATAAATCTGTTAAATTTATGGAAAAAAGAAAATCTGTCTTTGCATTTGTTTCA
ACAAATTCAATTGTCCAAGGAGAACAAGTTTCTTTAATTTGGCCTGAATTATTTAAAACT
GCACAAATAAGTTTTGCTTATCCATCTTTTAAATGGTCTAATAATGCAAAATCAAATGCT
GGTGTTACAGTAGTGATAATTGGTTTCGAATATAAAGATTATTTAGGACCAAAAAGTATA
TATTCTTCAAATGGAACAGTAAAAAAGGTGGATAATATTACACCTTATTTAGTTGAAGGG
GTAAATATAATTGTTGAAAAAGAAAATAAATCAATAAATGGCTTTACAGAGATGGTTAAA
GGAAGTTCTCCAACTGATGATGGTGGATTAATATTTTCAGAGTATGAATATCAACAAGCT
ATAGAACTTTATCCAAATTTGAAAGATATTTTAAAAAAATATCAAGGATCAAGAGAATAT
ATTAATGATATAAGCAGATATGTTCTTTGGATGTCTGATGATGACGCTAAATTATTTAAA
AATAATCCTATAATTTCAAAAAGACTTGAACACGTACGTCAATTTAGATTAAATAAAAAG
GGAAACACCTTGAAAAAAGCTGAAACACCTTGGGAATTCGTTTCTAATGGTAAAAGAAAA
GCAGCTTTGAAAAAAAATAAAAATATGAAACAAATCTTAATACCACGAGTTTCTTCAGAA
AATAGATATTACGTTCCAATGGGATATGTTAATAAAGATACTATAATATCTGATTCATCT
ATGGCAATTTATGATGCTCCATTATGGCTTTTAGGATTACTTCAATCACGAATGCATATG
GTTTGGCTTAGAGCAATTGGTGGAAAATTAAAAACTGATTATAGATACTCCTCAGGGCTA
GTTTATAATACTTTTCCAATACGAAGATTATCTCCTCAACGATTAAAGGAAATTGAACGT
GTGATAACGGATATTTTAGATTTAAGGGAGTATGAAGGTGGTAGTTTAGCTTACCTTTAT
AATAGTAAAACTATGCCAATTAGTTTAAAAGAAAAACATCAAGAACTTGATGGTATAGTG
GAACGCGCATACCGACAAAAACCTTTTAATAGTGATGAAGAACGTTTGAGTACCTTACTA
ACATTATATAAAGAAAAGAAGGTAATAGTAGATGACAACTAATTTATTCGAAGTTAATTT
TGAAGAAAAAAATGAAAAAAATACTAATAATCTTGGTATGAGAGAAATGCAAGAAAAAGT
TTATAAAAAACGCTTTGCACGTTATTTATTAGTTAAAGCACCTCCAGCCTCTGGTAAATC
GCGTGCTTTAATGTTTGTGGGTTTAGATAAATTAAATACTCAAGGTCTAAAAAAAATAGT
TATTGCAGTTCCAGAAAAATCAATCGGAAAATCGTTTCGTAATACTAAACTAACAAATTA
TGGTTTTTATTGGGATTGGAATGTAAAACCTTGTAATAATCTAACTATTGGAGTAGGTGA
AACTTCAAAAGTTAAAAGATTTGTTGAATTTATGAAATCTAATGATAAAGACGACAATAT
TCTCATTGCAACACATGCCACTTTGCGTTATGCATTCGAAGAATTAGATGATTCAGCTTT
TGATAATTCATTACTTGCAATTGATGAGTTTCATCATGTCAGTCGAGATGACAGTTCAGT
GCTTGGTAATGCTTTGCGCAGTATTATGAGTAATTCAACTGCACACATTTTAGCCATGAC
CGGATCCTATTTTCGAGGTGATTCTGTGCAAATTTTAGAGCCGAAAGATGAAGATAAGTT
TGAAAAAGTAACTTACACATATTATGAGCAATTAAATGGCTATCAATATTTAAAATCTTT
TGCTATGGGTTATAGTTTTTATCGAGGACAATATACAGAAGCTTTAGATGAAGTTATAGA
TGTGTCGAAGAAATCGATTATTCACATACCTAATATTAATTCTAGTGAATCAACTAAAGA
TAAATATGACGAAGTTGATCGAATTATGGATTTAATTTCTGATGGTGGAAATATTTATCA
AAATAGTGATGGTATATATGAAGTTAATCGGCCTGATGGAAAAGAATTATTAGTTGCCGA
TTTAGTCAATGAAGATTCAAGAGAAAAGGTTACATCTTATTTAGCTAATATAACTGATGA
TATAAAGGATTTAGATAAATTAGATATTATCATTGCACTTGGTATGGCTAAAGAGGGTTT
TGATTGGCCCTTTGCAGAATACGCTTTGACGATTGGTTATCGTAATTCTTTGACAGAAAT
TATTCAAATTATCGGACGAGTAACTCGAGATAGTGCTAATAAAAATCATGCTCAATTCAC
AAATTTAATTGCACAGCCTGATGCTCAAGATGATGAAGTATTATATGCAGTTAATAGTCT
TATGAAAGCAATAACTGCGTCATTACTTATGGAGCAAGTTTTAGCACCTGTTTATAATTT
TAAACCTAAGGATAAAAAAATAGACAATCCTGATGATATATCTATAAAAGGATTGAAACC
TTCTAATACAACAGAACGAACTAAAAAAATAATTAAAGATGATATGGCTGACTTGAAGTC
AAGTATATTACAAAGTGAGCATATTCAAAATGCTATTGTATCTGGTTCTGATGCTCAAAT
GATTAACAAGACTTTAGTCCCGCGTGTGATTATTGAACGTTATCCTGATTTAACAGAGGA
AGAATTGGAAACAGTTCGTCAACATACAGTTGCTAACGTTAATTTTTCAGCAAGTTCTAA
AGTGATTTCAAATGATGGTAGTCGTGAAATTATAAAAATGGCTGATAGATTTATTAATAT
AGATGAATTAAATATAGATTTAATTGATTCTATAAATCCATTTCAGCGCGCGTATGAAAT
GATAAGTCGTGATATTAATGCTCCAACGTTACAATTTATTCAAGATTATATGTCATCGAA
AAAATATGAATTTACCAATGAACAACTAGTGAATGCTTATCAACGTGCAAAACAATTTCG
AATTGAAAATGGGCGTAATCCAGAAAGAAATAGTAAAGATGAGGGAGAAAGATATTTAGC
TTTTGCACTTTTAAGATTAGCTGAAATGAAACGTGAACGAGAGGCTGATAAAAAATAATA
ATGAGTTACTTAGATGATATTTTTTCAGATGAACTTTTTGAAGATTTAACAAAACAAGAA
AAAGAGAAAAAAATTGAAAAGTTAGATCCAGAAATCGGTAAATTTCAAGAAATAATAAAT
TTTGTAAAAAATAAAAATAGAGAACCTGAAAAGACAAATCGATGGTCAGAAGAACGTGCT
TTGTGGGCAAGACTTCAAGGATTTCGTAATAAAAAAGAACGTTCAGATAAAGTAAAACAT
ATTGATGAATTAAATCTATTAAATAAGCAAGGAGATTTTTTAGATGAATTGAACTTGACT
GTTAATAGAGAATCAGTAAGTAATATTGATGAAGTACTAAATGATAACCAATTACTTGAT
AACTTTTCGGATTTACTTGATACTTCAAGATATAAAAAGACTGTTAATGCATTGAACAAA
AAAAGTTCACGTAAACGAGCTGATAATTTTAATGAATATAAAGAATTATTTAAAAAAGTA
CATGAAGAAATAGCAAGTGGTAAAAGAAAAATTTTACCATTTAAGAAATATGATATTGAA
GAAGGTAGATTTTATATACAAAATGGTGTAATGCTGTATATTGTATCAATCTCTGATGAA
AAATTTATCGGAGACAATGGTAAAGAGAATGCCCGCATGCATGTTGTATATGAAAATGGA
ACAGAGAACAAACAGCTATTACTGCAATCGTTAGCGTCTTCATTATACTCTAATGAACGT
CATGGTAGAATGGTAACAGAAATTATTGATGAAAATTCATTATCTGAAAGTTTTGGCGCA
GAATTTACGACAGGATACATTTACGTTTTAAAATCGTTAAACACGAATCCAGAAATTAGT
CAATTAACTCATTTATATAAAATTGGCTTTACTAAAAACAGTATAGAGTCTAGAATTGTT
AATGCAGAAAATGAAGTTACTTATTTAAATGCTCCAGTTCGTATAGTATTGTCTGTAGAG
GTAAAAAATCTTAATGCACAGTTGTTAGAGCGTACGTTACATCATACATTTCACGATAAA
CAAGTTATATTTCAAAATAGTAAATATAAAAAAGCAACAGAATGGTATATTTTACCACTT
GAAGAAATAGAGAGCAGAATTAATGAAATATTATCTCATATTCAATTTTAGTTTAGAAGG
TTTTTGATTGAATAAAAAATAAACTAATAAGAGCATCCCTCACCGCAAAGTGAAGGATGC
TCTTTTTTTATTAGAATATAGTTTTCATTTTGATAGATAATGGTTAATAATTATCTGTAA
ATCATTATTAAGTACCGTTGTTATAGAGTCATCATTCATAAAAGCTTCATAGATTTTATC
AAGTATTTCCTCATCTTCAATCGCTGTAAAATGATGTACTAAACCTTTTACTATTGATAC
ATAATTTTGAGATGCTAAGCAACTAGCAACCGTTCGCCAGTCTGATTGTGTAGTTTCATG
GTTCATAGATAATCCTCCTTTTATTTCAATGTCCATTTTTGACGTGCTTTAGGATTGAGT
GGATGCATGATTTCATTTGTTGCGGGGTTCATGAGTTGCTTCACTTTCTTTTTATGTGGT
TTCAACATTTCTATTACTTCATTGACACGTGCTTCAACAACGGGTTTTTAGCGTAAGCGC
CCCAAGCTAATATAACTTCATCCGATTCTTTCACAGCCTTCATAATTTGAATATTTGTAT
GATTATCAAAAGCATTTTTTGAATGTTTAATATTAATAGGTGTTGTAATATTAGAATATA
GATTCACAAAATTGATTGAACCAAATGCATCCATTTCTGAAACTTTGTTCATAATGAGCT
GAGTTGTTAGGTCGATGTTGAGAATGCCATCATAATGTGGATACATTGTAATGATTGTAA
TTGTTTGTTTTTCACTATCCCATTTTTTCTTAAGTAGATAGCGATGTTCTTGATCATCAC
TGAATATAGCTTCGGTTTCTAATGTACTTTTGATTGTTTTCATGTAATTTTCACTCCTTT
AGTATTCTTCTGGTAAAAGCATCACATAATAAAGAAAGTCTACATCATCTTCACGAATGA
CGTAGACTTTTTTAGGTAATGCATTTTGTTTTTTTACATAGTTTGTATAGTGATATTCCA
ATTTGTATGCGGGTTGTTCTTGTTCATGTGTGATTGACAGTATATTCTCATCTTCTTGTA
GTCTAAAAATGTGTAGGTAATCTGTATGAGGTTTATTATCTCTTTCTTTCACCATATTCC
AAAGTAAGATTTGAAGGTCTAGAGATAGGTGTTCACTAATGCCTCTTGTGATGTATCGAT
TGATTTTCATACTATTTTCCTCCATTTTGCTTTTCTTTCATGATGTCAATCACTTCGTTA
ATGACTGTAACAGATATTTGTGCCACTTTGATCCAATTATTCATGGTTATTCCCTCCTTC
TCTTAGTAAATGACGTTCATCGATAATCGTATTTTTAGTATCTGTGAGGTATAGAAAGTC
CATATCAAAATGATCCAGATAACCAATGCTGATGAGTTGGTTATTGGCGTACATAAGAAA
TGGATAGATACTTAGCTCATGTAGTTCATCGTTATAGTAGGTATAAGTGTCAAGTGTAAG
ATGCGCAAGTGGGGTATGGTCTACAAAGCGAGTAGGAAGTATATTTTCGGCTGCTTCTTC
TAACGCTTCACATTCCCATGTTTCATTGTTAGATAGTTGGAATAGACGAGTTATATATTG
TTTGAGTTCTTGAGTGATTGTTTCCATATCATTGCCTCCTAGATAGAGTGATAGTGATGT
AGTTCATATACATCAATAGGATAATATATATTTGATTTGTCATTTATTACGAATCCCGGT
GGGAATAAGAGAAAATTCCATATAAAAACCCGCTACAAACCTTGGTATGACAAGAAAATC
CCATTATCCCGCTCATTTCTCAGGAAATATAGCTATATATTTATATATAGTTTGGATTTG
TAGATGTCAGTACGACTTACTTTTTCTTTTTATATTATTTATTTATAAATAATAATGGGA
TTTCGGGATTACGCTTGCGTAATCCTTCTCCCATATGAAGTTAGCCAATCCCGTTACTAT
CCCACTCATATTTTATTTTGGGATGTTCTTTCGTCATACAATATAAGCTTCACATTGAGT
TGTGACTTGTTAGTATGTTGAAAAGATTCGTTAGATGGGTGTTATTGAATGACGAAAGGA
CAGTACATAGATATTAGATTTGAAAATAGAGTGTTTGAGGCAAAAACAAAGACGAAGTGC
TGAGGAGCACTTCGTCTAGATTATTATTATTGAAAAGTTGTTTAATAATTTCATTATTAA
GTTTTAGTGTAACGTAGAATTGCTTTTTATGATTCTCATCTTTACGAATGTCAATACGGT
CAATAACCGTTAGGTACAAAGCTTTGAGCTGTGATTTATCCATGGATTCTATATTTTGAA
ATATTCGTTGTAATAGGGCAGCGATTTGTTTCGTATCATAAGATGGTTTCTCTTGATTTT
GTTGCTGCTTGAGTTGATTAATTTGGTTTGTAATGTCATTGAGTTGTGTTTCATATTGAT
GAATGGTTGGTTTGAGTGCAGATGTTAAGTCTGGATTGTCTTCGAGGGTTTGAATTAGAT
TTTTTAGTTTAGTGTTTATTTCATCAAATTGTTGTTGCTTATATGCGATATCATGGTTAA
GTGCAGCCATATCAATTTGACTATCTTGATTAACACGTTCGACAACTTGTTTGAGAACTT
TATCGCTTTTGACAATTTCAAGTATTTGATCCATGACGTATTTCTCAATCACATCAGCTC
TAACACTATTGGCTGAACATACCTTTGATCCTTTGTTGCGAAAGTTACTACAAGAATAAT
AGCGAATACGTTTCTTAGTTCCATCTTTGAGTGTATTAGTAGTATTACTCGCGGCCATAG
GTGCTCCGCATTGGGGACAATGAACGATACCGGTTAATAGATTAGTTCCTTTACCGTGAA
CTTGGGGTTTTTGACTGACTTGCTTTTTACGTGCTTGCACTTTATCCCATAATGCTTGGC
TAATAATAGGGGCGTGCTTACCCTCAGCTATGATCGGTTTATCATTCAGTCCTTTACGAC
GTTTTTCATTCCAATCTTTGTACTTCGCAAATTGAATTTTACCCATATAGAAGGGATTGG
ATAGAATATAAGTAATAGAACTTATACTGAAAGGCTTCCCTTTTTTAGTGACATAGCCTT
TATGATTGAGTGTATTGGCAATTTTACGATAGCCATGCCCTTTGGCATAAGATTCGAAAA
TATATTTTACAATATTAGCTTCATGTTGATTAATCATCAATTCGTGTTTACTGTCGGGTA
TTTTGTCATAGCCTAGCGGTAAATTTCCTTGATAATAGCCTTCTTGGGCACGTCTGGTTT
GGCCCATGAATACGTTCTCGACAATGTTATTACGTTCAAATTCTGAGAAACTCGCAAGTA
TTTGTAACATGAGTTTTCCAGAAGAAGTATTGACTTCCATACGTTCAGACAAACTGAAAA
ATTCGACATTTTGCTTATGCAAATCTTCGACAATTTTGAGTAAGTCTGATGTATTACGTG
CCAGTCGGTTTGTTTTGTACACCATGACACAATCGATATGACCTTCATTCGCATCCTTCA
ACATACGTTGGAGCTCAGGACGGTTCATAGATTTTCCGGAAATACCACGATCTGCGTACA
CATCTACCACTTTGAAGTTATTAAATTGACAGTATTCTTCAATCTGATTGATCTGGCCTG
TTATCGAGTAGCCTTCAGTACTTTGGATTTCCGTTGATACACGAACATAGATAGCGACAC
GTTTTTGTTTGAGTTGTTGCATGACTTTTTCATCCTTTCTGATTAAGCAATCGATGATTG
CGCCGTTTGATTGACGATGTTTAAGGGCTCATTTTTGAAATAGATACCCGTAAGTGTTTT
ATTTTTGGTAATATGAATTTCATCAATGTAAGGGTACAACATGTTTAACGTGAAACGTTG
TTGTATGATATTTTGAAAAACCTTTCGAATTTGATGTGCATTGATTGATGTTATAGGGTT
TGACTGTTGTCGAAATGATTGCGATTGTTCTCTGAACGTATCTGCATCAATTTTGCCTTG
GGCTAATTTTTCTATCAGCTGCTCGTGATTGAGTGTAGTTTTAGTTTCTATATCTCTTTG
TCTTTTGAGTCGTTGTTGAATAGTATGATTTATTTTTGAATAGAGCTGTTGATTTTGAAA
GAAGTCCTGACAAGTCGCTAAAACACTTGTTTCTAATTCTTGTGCGTTGATTCCTTTAAA
TTCACAAACAAAGCGAGCGTTATTCATATTTTTCGGACAGACATAGTAACGCAATGAATG
ATTTGGTTTTCGGACGGTCATGTTTGTGAGTGTCGAATGGCAATAGGGACATTTGATTTT
TTGTTTGAGTTGATTTTCTGACGGCTTACGTTTGACTTGTTTCTGAGTTCGGGTAACTTG
AGCTTCTTCGTATATCGTTGTACTGACAATAGCTGGGAACATGTTTTCATATTGTCCGTA
TTGATTGATAACACGGCCACAGTAATTAGGGTTAAGGATAATATTACGCACTTGATAGGG
CTTGCGATTAATGAATTTATCATCAGCTTCTAAGTATTGCGCAATTTTTTTATAACCATA
ACCTTGAAGGTAATAATTGAACACAGCTTTTACTGTTGGTGATTTTACTGTGTCTATTGT
GAAAGTACCATTATGATAGTGATACCCAAAGGGTGCATGTGTTGTAATTAGTTTACCTTG
TCTCGCTTTTTCTTTGATTCCATTTTTGACTTGTTCGCCTATATTATCAGATTCTAGTTC
GGCCAAGCTGATGAAAATATTGAGTTTGAGCCGATCGAATGCTTTATCCATGTCGAAGTA
GCCATCATGAACGCTTAAGATATGGATATGGTATTTTTGACACAATTTCATGAGTTTTAA
TGCATTTTTAAGATTGCGATGAAGTCGGTTTAATCTGTAACAACATAATACGTTACATTG
TCCTTGTTGAATCAGTTCAGTAATTTGTTGATAACCATTCCGCTTATCAGTACGTCCTGA
TTGCTTATCGCTATAAAAGGTAATGTATGTAATATTATGTTTTTTGGCTAATGCCTCTAT
GGTTTGTTTTTGTGCTGCTAGGGATTGTTGCTTTGTAGTGCTCTGTCGTAAGTAACCTAT
TGCTTGTTTCATCGTATTTCCTCCTTCCACATTGATAATATATATTTATGAACGAATTTA
TGCATATGCCCAACGCCATCAGGCG-TTGGGCATTAACTTTAGTCATCAGCGTGATTGAT
TTCTTCAATCACTAAATCAGCGAGTAATGTGATTAATTCGTCCATATTCTTCCTCCTAAT
TGACTTTGATAGTAGTAAAAGTGTTATACCAACTTTGGAAATATTGTAATGAACTCAATT
TTTCGCTTTGAGCAGATTTGCTCCAACTCAGGATAATCTTCATAAATGCCCCAAAAGACG
ATACGTTTAGGTTTGACGTGCTTCAGTTTAATATCATTTATTAATTGGTTATCGTCGTTA
TAATCTTTTGTGATTTTATAACCATGTTCTTTACAATATGCTTTTACAGTATCAATAGGT
TCGTCTAAGTAGACTTCTCTTTCATCTGTAATATTATGTGCTAATGCAACTACATTCATA
GTTAATACCTCCGGTTGATTTAATGAGCTACAACGCATAGAGCGTTGTAGCGGTATAATA
TTCAAATTTATAGTTCTAAATCGTCACTTGCTTCTTTTTCTTTCGCTTGTTTAATAAAAT
TATTAAGCAAATCTGGATTTGTATTATCATCAAATTTCGGTGGTGTGAAAGTTTCTGTAT
TGGAACTTAAGCCAAAAATAGATGCAAGTTCTTTATCCAATTTAAGATGATAGAATACTA
TCGTTTTTGATTTGCCCGTTGCATCTTTGACACTTCGTTTTGTTGTCTTACGATCTCGGT
CCGATTCCATATAACCTTTTTCTATCAAAGCTTCAACTACATTGTTGGTGTCCTGAAATT
GATTATTTTTAAGCATCTCTTTGAAAACTTTGGCAATTATCTTAACTTGTATATGGTCAT
CTTTAAGTTCTATGAGACCGAACCCCTCCAGCATATTTGATAATCGACCATCATCTGAAA
ATTTATTTCTGTACTGTGCTACAAATTGGACAATTAGTTCGATTGCTTTATCGGACAGAG
ACCTTTCGCTCACCGAATCTGAGTGGTAATTCACTAGGTATTCTCTAACTGCATTCAAAT
CGATAGGGGTTGCGATAACACGTTCTAATATTCGTGCTGATGTCGTAATGGTGGCGTAGC
GCTTGAACATACGTATGCCTACATTGTTTGTTTCATTGTTAAGTTGTGTTTTGAACCAAT
CGTGTTCTCTATGAAACCAATTGATTACTTCAGATTCACGATTTAGAAGATATTCAGCTA
CTAACGGCATTATGTGCCCATAGTTTTTTGATGTTCCTTTTTTAATGGCGTCTGCATTGT
CAGCACTTGTTGTAAAGACATCAGAAATTTCTATACATCTTGCTCTGAGACCATCATTCG
CACTAGCATCCCTGAAAATCGTGTGTTCTGCTGTACTAATAACACTAGATCCAAAGTGGT
GAGGATTTTTTACATTTCCTTCTCGATTAGCACGTAGACGACCTTGCCCCTCTGCTAGGG
AATAAAGTAAACCATTTGTATCTTTAAAGGTAGCTGCTGATAATTCATCTAAGGCAATAG
GAACACCAAAGTTGTTACTTAAGTATCCTTCAATTGCATTACGGGTGCCGTTCCAACCTC
TGAATAATGTTTGATCACCTTTAGATGGATTACCTGCTATTGAAACTGCTAATGCCGCTG
CAGTCGATTTACCCGTACTAGAGTTCCCCATAAATGAAAATATCGTGCCAAAATATTCGA
CTTCATGCTTTGTTTTTAAGAACGCAGTCACTAATGAAGAAACACCAAATATCACAGCAA
GCTCCAGTAACAAGTTTCCTTTTACTTCATCAAGATACATTTGCCACCAGCTTTCAAATG
TACCTTTAGGTTGTAAGTCATACTTTGTTTCACAAATGATTTCATCAGCCTGAGACTGCT
CGATGTCTTTTGAAAGATATGGTTCATCTAATGAAATGACAGTACCTTCATCAGTACTTA
AGACACCTACACCTGTATACAATGTAGAAATGGGCAGTGATTGACGCATTAATTGTAGTG
CATTACTTAGCGATTTAATGTACGTTTCATTGATGCTGAAGCTAAACATAACCAGTCTAG
GTAACTTTTGTGTCGTTAGAATATCTGACGTTTCAATACGTTTAATATTTTTGCCATCCG
TGATAGTCAATTTCTCAACCCCTGTAGTAGGGTCGAGAAATTTGTTTTCTATGATGATTG
GACTAGATAAACGAATTATCTTATCTTCGTCGTTTTTGTTTTTTGCTCGAATAAGTTCAT
ACCATGCAGTTGAATCTAACCAGTATGGATATTGCTCGAAGATGTTGTTAGCCATTAGCG
TTTACCTCCTGTATTAAAAAGTCGAATTCTTTGATACAGGATAGGAGATTTGTTAGAAAT
TCTCTTGATAGGAGCGTCGCATCCTTTTCTTTCCCACGCCCCAAACATGCGACCTACTTC
TCTAATTTCATTAGTAGTACAGTTGAAAGTGCCAACCTGATTTACTAAGTCATTAAAGAT
GAATGTCTCTCCGCTGTATTTTTGTTTTGCAGCTTTCTTTGTTGCTCCATACAATTGTAT
TACTCGAATAGGTTTATACTTCATAAGTAATTACCGCCTTTATAATTTTTTCTGAATCAT
AAAGATTCATTACGTGTATTACATCACACAAAAATAAACCTAACTGTCTAACCAAGAATG
ATTGGTTAGACAGTTAGGTTGAATAAAGACTGGTACTAAAGAGATTGAGTTGTAGTAATT
ATTTTTTAAAATATTTTTGTCTCAAGTTTAGATTATCAATTACATTCATAGAATTAATTA
GAGATAGATGAGTTTCACTAGAAATTTTAAAGTCATAAATGAATAAGTTTAGGTCGTACT
TATTTGATTTACTATGAGTTAGGTCATTTTTAGCATGGAGAGGTGTTATTGTATTACTCC
ATTTTTTTGTCGTTTTTATAATTTGATTACTCAAATTAAGAACTTCTATAGGCGCATTTG
TATGAAAGAAATTCATGTTCTCGCAAATATGAGCGTAAACACCTGATAAAGTACTAAGCA
AAGTTTCCATAAATGGTAGCTGATCCATATAAAATAATTTATGTATAAACAAATTTGATG
CATTTATAAGTTCATTATCGATGATATGAAAAGATGAAAAATCACCTTCATCATCTTCAT
TTCCTAATTTGTCATCTGTGAAGACAATGTGTAAGTGATTTTCAGTTAATTCATCTATGT
CGTTATGTAGTTGTTGAAAATCAGCGTTGAATTTTAATTTTTGTTCCTTAAAATCTTGGA
GTTCTGAATAATTAACTTTTTGCTTTTTTAATATATTTAATTCTTGCTTGTTAAATAGTA
AAGCAAAATAGCTATTGTTGCCAGAGGCATTTTTGTGTTTAGCATGTGTATTACTATCTA
TGTACAAATATCTAAAATAAAAAACAGACAAAATTGTTAGTACATCACTAAAAGGGAACC
TTCCACGAATGTTGTCTTTTGATAATTTACCAATTAATGAATTTAGATTTGCAGTTATCT
GTTTTTCTTCATCTGTGTTGATATCAGGGAACCTATTTAATAGTGTCTGTATTATAGATG
AAATAAGTTGTTCTTTTGTGAAATATCTATGGAATATCTCATTATTTTTGTCATTTAAAT
CTATATTGATTTGTGTACTTATATCAGCAATCTTATTTAAGTTTTCCCATTCTTCATGTG
AATATGATGAGGAGTAGTTATTTGAATAATTATAGTTTTTACGTTCGAGACCATTTTTAA
TTGTAAAAGCAGTGTTTAGCATATTATCCAGTGATGTGATATTCGGATTATTTTCATCGT
AAAATCTAAAAGGTATATCATTTTTATAACCAAAAGTAGCATTTACAGTAGCTCTTTTAA
AAGTAGTGTCGTCAAGAGCTATAGATCCATCATTATGTAATTTTAATAGTACATGTTCCT
TTAGTTTGCCTTTAGATGTGAACAAATAAGTGAAAATTGCATTTTTATATTCTTCAAATT
GATCATCTAAGTTTGAAGCATCCATGAAACTTGTTAAGACTTCATAAAATCCTTCGTTGA
ATCCACGCATAAAAGTATCTACACCATATTCAATACCTAACAAATCTATTAAATTTGATA
AAATATTTTTTATATAAAGTTTATTATTTTGAAATTGATAACGTGTGTAATTGCCTTTAT
TATCGAATTCGACTTCAATTGATGATGAACCTTCAATACCTTCTAACGATATGTTTATTT
GTTTGATTATATCCTGCATGAATTCAGAGTTATACTTTGAAATAAGTTTTAGTGTCATGT
ATATAGTCATTCCTTTATTATCATTTACTTCTATTTAAATATAAGCTAAGATAGTTATAT
AAATAAGGGAACGTACGTTCTTATTGGAGAGGTGTTTTGTAGAAGAAAACTTTAAATCTG
ATTTGGTTGCACTTTGATAAATTGTATTTTCAACGAATTGTTTTATTTGACTTTGGTTTT
GAGTATTGATTTTATAAGTTTCTACAATATCTATAGGTAAAAATGTAAAACAAAATGCAT
CTGCTTTTTTACTATTTTTGTTTTGGTTCTGTTGCAAAGTTGAAAAATAAATGTCTAATC
TCAATTTTAAAATAATACTTTGTGTTAACTTGTTAGCATGATGCTAATTTCATGGCATGG
CGAAAATCCGTAGATCTGAAGAGACCTGCGGGTCTTTTTATATAGACCGTAAATACATTC
AACACCTTTTAAAGTATTCTTTGCCGTATTGATACTTTGATATCTTGTCTTTCTTACTTT
AATATGACGATGATCTTGCTCAATGAGGTTATTCAGATATTTCGATGTACAATGACAGTC
GGGATTCAGTTTAAATGCTTTAATTACTTTAGCCATTGCTACCTTCGTTGAAGGTGCCTG
ATCTGTAATCACCTTTTGAGGTTTACCAAATTGTTTAATGAGACGTTTGATAAACGCATA
TGCTGCATGATTATCTCGTTGCTTACGCAACCAAATATCTAATGTATGTCCCTCTGCATC
AATGGCACGATATAAATAGCTCCATTTTCCTTTTATTTTGATGTATGTCTCATCAATACG
CCACTTATAATAGGCTTTTTTATGCTTTTTCTTCCAAATCTGATACAAAATTGGGGCATA
TTCTTGAACCCAACGGTAGAGCGTTGAATGATGAACGTTTACACCACGTTCCCTTAATAT
TTCAGATATATCACGATAACTCAATGCATATCTTAGATAGTAGCCAACGGCTACAGTGAT
AACACCTTTACTGAATTGTTTATATCTGAAATAGTTCATACAGAAAACTCCTTTTTATTA
AAATTATACTATAAATTCAACATTGCAACAGAACCAAATAAAGTAAGGTTAATTTTTGAT
ATGAATATATATATCTTTTTATAAATATGTTGTGGTAATATAAGATTATACAATGTATTT
AGGAGGGAGTATTATGAAAAAAAAATCTCAAATGAAAGTAATTAATACATATTCTATAAG
GAAATGTAATATTGGAGTTGCTTCTTTTATTATTGGTTCATTTTTATTTTTAGGAGTGAA
CGGTAATATAGCCGAAGCCAATGATGAGAGACAAGAAGTTGACAATGGTCAACAACAAAA
GTTAAATAAAGCTGATAATGATAGACAAGAAGTTGACAATGGTCAACAACAAAAGTTAAA
TGAAGCTGATAATGATAGACAAGAAGTTGACAATGGTCAACAACAAAAGTTAAATAAAGC
TGATAATGAGAGACAAAAAGTTGACAATAGTCAACAACAAAAGTTAAATAAAGCTGATAA
TGATAGACAAGAAGTTGACAATGGTCAACAACAAAAGTTAAATAAAGCTGATAATGAGAG
ACAAAAAGTTGACAATAGTCAACAACAAAAGTTAAATAAAGCTGATAATGAGAGACAAGA
AGTTGACAATAGTCAACAACAAAAGTTAAATAAAGCTGATAATGATAGACAAGAAGTTGA
CAATAGTCAACAACAAAAGTTAAATAAAGCTGATAATGAGAGACAAGAAGTTGACAATAG
TCAACAACAAAAGTTAAATAAAGCTGATAATGAGAGACAAGAAGTTGACAATAGTCAACA
ACAAAAGTTAAA--~~~~~~~~~~~
>Dresden-275757-contig 0024:RC
------------------------------------------------------------
------------------------------------------------------------
------------------------------------------------------------
------------------------------------------------------------
------------------------------------------------------------
------------------------------------------------------------
------------------------------------------------------------
------------------------------------------------------------
------------------------------------------------------------
------------------------------------------------------------
------------------------------------------------------------
------------------------------------------------------------
------------------------------------------------------------
------------------------------------------------------------
------------------------------------------------------------
------------------------------------------------------------
------------------------------------------------------------
------------------------------------------------------------
------------------------------------------------------------
------------------------------------------------------------
------------------------------------------------------------
------------------------------------------------------------
------------------------------------------------------------
------------------------------------------------------------
------------------------------------------------------------
------------------------------------------------------------
------------------------------------------------------------
------------------------------------------------------------
------------------------------------------------------------
------------------------------------------------------------
------------------------------------------------------------
------------------------------------------------------------
------------------------------------------------------------
------------------------------------------------------------
------------------------------------------------------------
------------------------------------------------------------
------------------------------------------------------------
------------------------------------------------------------
------------------------------------------------------------
------------------------------------------------------------
------------------------------------------------------------
------------------------------------------------------------
------------------------------------------------------------
------------------------------------------------------------
------------------------------------------------------------
------------------------------------------------------------
------------------------------------------------------------
------------------------------------------------------------
------------------------------------------------------------
------------------------------------------------------------
------------------------------------------------------------
------------------------------------------------------------
------------------------------------------------------------
------------------------------------------------------------
------------------------------------------------------------
------------------------------------------------------------
------------------------------------------------------------
------------------------------------------------------------
------------------------------------------------------------
------------------------------------------------------------
------------------------------------------------------------
------------------------------------------------------------
------------------------------------------------------------
------------------------------------------------------------
------------------------------------------------------------
------------------------------------------------------------
------------------------------------------------------------
------------------------------------------------------------
------------------------------------------------------------
------------------------------------------------------------
------------------------------------------------------------
------------------------------------------------------------
------------------------------------------------------------
------------------------------------------------------------
------------------------------------------------------------
------------------------------------------------------------
------------------------------------------------------------
------------------------------------------------------------
------------------------------------------------------------
------------------------------------------------------------
------------------------------------------------------------
------------------------------------------------------------
------------------------------------------------------------
------------------------------------------------------------
------------------------------------------------------------
------------------------------------------------------------
------------------------------------------------------------
------------------------------------------------------------
------------------------------------------------------------
------------------------------------------------------------
------------------------------------------------------------
------------------------------------------------------------
------------------------------------------------------------
------------------------------------------------------------
------------------------------------------------------------
------------------------------------------------------------
------------------------------------------------------------
------------------------------------------------------------
------------------------------------------------------------
------------------------------------------------------------
------------------------------------------------------------
------------------------------------------------------------
------------------------------------------------------------
------------------------------------------------------------
------------------------------------------------------------
------------------------------------------------------------
------------------------------------------------------------
------------------------------------------------------------
------------------------------------------------------------
------------------------------------------------------------
------------------------------------------------------------
------------------------------------------------------------
------------------------------------------------------------
------------------------------------------------------------
------------------------------------------------------------
------------------------------------------------------------
------------------------------------------------------------
------------------------------------------------------------
------------------------------------------------------------
------------------------------------------------------------
------------------------------------------------------------
------------------------------------------------------------
------------------------------------------------------------
------------------------------------------------------------
------------------------------------------------------------
------------------------------------------------------------
------------------------------------------------------------
------------------------------------------------------------
------------------------------------------------------------
------------------------------------------------------------
------------------------------------------------------------
------------------------------------------------------------
------------------------------------------------------------
------------------------------------------------------------
------------------------------------------------------------
------------------------------------------------------------
------------------------------------------------------------
------------------------------------------------------------
------------------------------------------------------------
------------------------------------------------------------
------------------------------------------------------------
------------------------------------------------------------
------------------------------------------------------------
------------------------------------------------------------
------------------------------------------------------------
------------------------------------------------------------
------------------------------------------------------------
------------------------------------------------------------
------------------------------------------------------------
------------------------------------------------------------
------------------------------------------------------------
------------------------------------------------------------
------------------------------------------------------------
------------------------------------------------------------
------------------------------------------------------------
------------------------------------------------------------
------------------------------------------------------------
------------------------------------------------------------
------------------------------------------------------------
------------------------------------------------------------
------------------------------------------------------------
------------------------------------------------------------
------------------------------------------------------------
------------------------------------------------------------
------------------------------------------------------------
------------------------------------------------------------
------------------------------------------------------------
------------------------------------------------------------
------------------------------------------------------------
------------------------------------------------------------
------------------------------------------------------------
------------------------------------------------------------
------------------------------------------------------------
------------------------------------------------------------
------------------------------------------------------------
------------------------------------------------------------
------------------------------------------------------------
------------------------------------------------------------
------------------------------------------------------------
------------------------------------------------------------
------------------------------------------------------------
------------------------------------------------------------
------------------------------------------------------------
------------------------------------------------------------
------------------------------------------------------------
------------------------------------------------------------
------------------------------------------------------------
------------------------------------------------------------
------------------------------------------------------------
------------------------------------------------------------
------------------------------------------------------------
------------------------------------------------------------
------------------------------------------------------------
------------------------------------------------------------
------------------------------------------------------------
------------------------------------------------------------
------------------------------------------------------------
------------------------------------------------------------
------------------------------------------------------------
------------------------------------------------------------
------------------------------------------------------------
------------------------------------------------------------
------------------------------------------------------------
------------------------------------------------------------
------------------------------------------------------------
------------------------------------------------------------
------------------------------------------------------------
------------------------------------------------------------
------------------------------------------------------------
------------------------------------------------------------
------------------------------------------------------------
------------------------------------------------------------
------------------------------------------------------------
------------------------------------------------------------
------------------------------------------------------------
------------------------------------------------------------
------------------------------------------------------------
------------------------------------------------------------
------------------------------------------------------------
------------------------------------------------------------
------------------------------------------------------------
------------------------------------------------------------
------------------------------------------------------------
------------------------------------------------------------
------------------------------------------------------------
------------------------------------------------------------
------------------------------------------------------------
------------------------------------------------------------
------------------------------------------------------------
------------------------------------------------------------
------------------------------------------------------------
------------------------------------------------------------
------------------------------------------------------------
------------------------------------------------------------
------------------------------------------------------------
------------------------------------------------------------
------------------------------------------------------------
------------------------------------------------------------
------------------------------------------------------------
------------------------------------------------------------
------------------------------------------------------------
------------------------------------------------------------
------------------------------------------------------------
------------------------------------------------------------
------------------------------------------------------------
------------------------------------------------------------
------------------------------------------------------------
------------------------------------------------------------
------------------------------------------------------------
------------------------------------------------------------
------------------------------------------------------------
------------------------------------------------------------
------------------------------------------------------------
------------------------------------------------------------
------------------------------------------------------------
------------------------------------------------------------
------------------------------------------------------------
------------------------------------------------------------
------------------------------------------------------------
------------------------------------------------------------
------------------------------------------------------------
------------------------------------------------------------
------------------------------------------------------------
------------------------------------------------------------
------------------------------------------------------------
------------------------------------------------------------
------------------------------------------------------------
------------------------------------------------------------
------------------------------------------------------------
------------------------------------------------------------
------------------------------------------------------------
------------------------------------------------------------
------------------------------------------------------------
------------------------------------------------------------
------------------------------------------------------------
------------------------------------------------------------
------------------------------------------------------------
------------------------------------------------------------
------------------------------------------------------------
------------------------------------------------------------
------------------------------------------------------------
------------------------------------------------------------
------------------------------------------------------------
------------------------------------------------------------
------------------------------------------------------------
------------------------------------------------------------
------------------------------------------------------------
------------------------------------------------------------
------------------------------------------------------------
------------------------------------------------------------
------------------------------------------------------------
------------------------------------------------------------
------------------------------------------------------------
------------------------------------------------------------
------------------------------------------------------------
------------------------------------------------------------
------------------------------------------------------------
------------------------------------------------------------
------------------------------------------------------------
------------------------------------------------------------
------------------------------------------------------------
------------------------------------------------------------
------------------------------------------------------------
------------------------------------------------------------
------------------------------------------------------------
------------------------------------------------------------
----------------------------------------------------------GC
ACCAAAAGTTAAGGATACAGAGTCAGGCAGCAAGAAAATCACTGGTGAAGGATCAGAACC
AGGCAATGACATTACCGTAACGTTCCCTAGCGGAAAAACAAGTCAAGGTAAAGTTGGTCA
AGATGGCCAATGGGAAGTCGACGTACCAGCAGGTGAAGAGTTAAAACCTGGAGACAAAGT
TACAGCAAAAGAAACAGATCCATCAGGTAATGAATCACCAAGTGGTACAGGTAACGTCAT
AGATACGACGGCACCAGACGCACCAAAAGTTAAGGATACAGAGTCAGGCAGCAAGAAAAT
CACTGGTGAAGGATCAGAACCAGGCAATGACATTACCGTAACGTTCCCTAGCGGAAAAAC
AAGTCAAGGTAAAGTTGGTCAAGATG----------------------------------
------------------------------------------------------------
------------------------------------------------------------
------------------------------------------------------------
------------------------------------------------------------
------------------------------------------------------------
------------------------------------------------------------
------------------------------------------------------------
------------------------------------------------------------
------------------------------------------------------------
------------------------------------------------------------
------------------------------------------------------------
------------------------------------------------------------
------------------------------------------------------------
------------------------------------------------------------
------------------------------------------------------------
------------------------------------------------------------
------------------------------------------------------------
------------------------------------------------------------
------------------------------------------------------------
------------------------------------------------------------
------------------------------------------------------------
------------------------------------------------------------
------------------------------------------------------------
------------------------------------------------------------
------------------------------------------------------------
------------------------------------------------------------
------------------------------------------------------------
------------------------------------------------------------
------------------------------------------------------------
------------------------------------------------------------
------------------------------------------------------------
------------------------------------------------------------
------------------------------------------------------------
------------------------------------------------------------
------------------------------------------------------------
------------------------------------------------------------
------------------------------------------------------------
------------------------------------------------------------
------------------------------------------------------------
------------------------------------------------------------
------------------------------------------------------------
------------------------------------------------------------
------------------------------------------------------------
------------------------------------------------------------
------------------------------------------------------------
------------------------------------------------------------
------------------------------------------------------------
------------------------------------------------------------
------------------------------------------------------------
------------------------------------------------------------
------------------------------------------------------------
------------------------------------------------------------
------------------------------------------------------------
------------------------------------------------------------
------------------------------------------------------------
------------------------------------------------------------
------------------------------------------------------------
------------------------------------------------------------
------------------------------------------------------------
------------------------------------------------------------
------------------------------------------------------------
------------------------------------------------------------
------------------------------------------------------------
------------------------------------------------------------
------------------------------------------------------------
------------------------------------------------------------
------------------------------------------------------------
------------------------------------------------------------
------------------------------------------------------------
------------------------------------------------------------
------------------------------------------------------------
------------------------------------------------------------
------------------------------------------------------------
------------------------------------------------------------
------------------------------------------------------------
------------------------------------------------------------
------------------------------------------------------------
------------------------------------------------------------
------------------------------------------------------------
------------------------------------------------------------
------------------------------------------------------------
------------------------------------------------------------
------------------------------------------------------------
------------------------------------------------------------
------------------------------------------------------------
------------------------------------------------------------
------------------------------------------------------------
------------------------------------------------------------
------------------------------------------------------------
------------------------------------------------------------
------------------------------------------------ACAGCGATTCAG
ACTCCGGCAAAGAAGTATTACCAGAAACTGGTGAACAATCAAATTCAAATAATGCGACTT
TATTCGGATCATTATTTGCTGGCTTAGGATCTTTATTCTTATTCGGTAGACGCCGTAAAA
AAGATGCAGATAACAAATAATATCAAATAAAAATACAATATTCATTAATGGTAAAAGCCA
GGTTTAAAAAACCTGGTTTTTATTGTTGTCTTTATAATTTGAGGCTAGTATATAATTGGG
TTGATAATTGAGATGTATTTAATAATACATAAAGTACGCTATTTTATATTGGAGGAGTTT
TATGGTTAAAATTTGTAGGTTCTGTTGCAAAGTTGAAAATCATGTAATATTTAGAAAAAT
AATTAATACTAACAAAAATCTTTACTGTTAAAACAATATTTCCTTTTATAGTTTTGTATA
GATGTGCTTAAAATTTAACTTTGCAACAGAAACAATGAAAGTCTCAATAATAAAAATTTT
AAAGCGGGAGAATTCTTTGTACAAATGTCTTTATATATCATTGAGAATCAAAGCAATGTG
ATAGCGAATAGACATCAATATACGATGTATTTGAATGGTGAAGAAGTAGGCACACTTGAG
ATGAAACAGTTCTTCAAAAGAGGGGGAAAGCAACAAATTCCTTATATGTTTAATTACAAA
TTTGAAGTGTTTGATGTAAGCAATCCGTTTTTTAGTAATGAAACGAAAATCACATTTTAG
AATGACGTATTATTAGCCGCAAAGCGTAGTTTTTTAGATATTTTAAAAAGCAAACGAACT
AAAAAATGAGGCGAAAAACATACTATACACATTTACAGCACTAGAGTAGAGAAAGAAATA
TTAATAACTATTTACTTACAATGCATAATCAATAAGCAAACACAATAAACGGACTATAGG
CGTAGCAAAATTGAATCAAAATAATAATTTATTTAACCATTAGCGAATAAAGATTTTAGT
ACAAATATACTCTATTATCATAACGGCTAAAAAAGATAGTGAAGGTAATAAAACAAACCA
TATTGACATAGCTATCTCTCCTTACTCATCATATTTTGTATTTAAAAGCTAAACTTATAA
GTAAAATTGATAAATGATTTTAAATATAGTTTAACAAAAATAATTAAAAACGAAATAACT
CACAATTGATATATTGGAATTTATATAAAATTTTTAAATATAAAATAAGTCATATATTAC
TCGCTTGTATCTTCACTAATGTCGGATTAACTAAAATTATTATGTATTCAACGCCAGTAT
TAATGTTTATCTATCCGTTAGCGATTACACTGATTTTATTAACGCTTGTCAGTCCATTAA
TTAATCATTCGACAATTGTACATAAATTTACAACGTTCTTTACAATGTTTGCAGCGTTCT
TTGATGGTTTAAACGCATGCCCAGAATTCTTTGCAAAGACATCATTTGCACAAGCGTTAA
TAATTTTCGCTGAACGTTATTTACCGTTCTTCACAATTGGAATGGGTTGGATTGTTCCGG
CAATCATAGGATTTGTAGTAGGACTTATCGTTTATTTAATTCGTTCTCGTAGACAAACTC
AAACACAATAAATATTAAATAATAACATGTAAGCCTAGGACATAAATCAATGTCTCAGGC
TAAAATTATATATTGTCAGTCGTTGACTGAATTAAAATGAGCTTGTAACAAGCATCTTTT
TATTCTAGTCAACCTTGCCTGGCAGGTGGGGTCCCAGTAAAGAGAATTTCATAAAGAAAT
TCTACAAGCTAAGTAAGCTGGGGTTACGACAAAATAAATTTTGAAAAATATTATTTCTGT
CCCGCTCCCATAGCTTATTTTTTGCATTCAATCATAACTTTTAAAATTCTTATTGTGCAA
TTGTACATAGTGTAGTACTATTTAAAACGTAATTATTACGATTTAAAACGAGCGAGGAGA
ATTAGATGACTAAGAGTTATGATGTTTGGTGGCAAAAAGGCCAAGAATCAGATGATGATA
TGGCGTGTGACCATCAAGAAGCTTGGGAGAGAACTATAGAAATGCTTGATACATCGGATA
TCAAAGGGAAGACAATCTTAGATGTGGGATGTAATCAAGGCGGATTTTTAAGAAAATTAT
ATGACACAACGCCATTTAAAGAAGGTGTCGGCATAGATTTAGCACGTTTATCTTTAGAAA
AGGCAGAAACTTTAAAAGGTGAACGACCACTTACATATTATTTAACGGATAAACCACAAG
AGACAAATAGAACATTTGATACTGCTGTAAGTACATCTGTTTTGTACTTAATCGAAGACA
TTCCACAACATGCACAAGATTTAAAAGAAGTGTTGAAACCGGGAGGCGTTTACTATGCTT
CATTCGCCGATTTAACCAATAATCCTAGTCGTCAATTTATGGATGATACGATTAATCAAT
ACGGCGCAACACCTTCTCAGAACCATTCTTTAAAACATATCGTTGATAGCTTTGTTGATG
CAGGGTTTGAAGTTGCAGTAATGAAAGAACCTGTGCCTGTCGTGATTGATTTAACACATT
ATAGTGATTTTTATCTATCACCAAATGATTATCTACAAACACTTTATGAGGAATCATTTT
TAATTAAAGCAAGCGTGAAAGAAGGTATCGGGAAATGAAAAAGCGTGTATTAATTACAAT
GGCAGCAAGCGCAACGTTCTTATTAGCAGGTTGTGGGAATGACCAAAAAGAAGATAAAAA
TATCACAGTATCGCTACCTACTGAAGCGAAAGCAGATAAACTTGACGCACAAGGTTATGA
CGCCGCAATGCCAGTCTATAGTGCAGTATATGATTCATTAGTTAAATATGATAAAGATAA
AGGTGTGAAAGCTGGTTTAGCAGAAAAATGGCATGTTGACGACTCAGGAAAAGTCTATGA
TTTCCATTTGAAAAAGAACGTTAAATTCTCAGATGGCTCAGCTTTAGATGCTAAAGCAGT
GAAATTCTCGATTGAGCGTGCGAAAGCGATGAACAAAGATACGACTGTAGAAACGTTAAA
AAAATTGGATAAGGTTGTTGTTAAAAATAATCATGTTGTCCAAATTAGATTGAAGTCACC
ATCAAATCAAGTTTTGAATGAATTAACACAGGTGAGACCGTTGCGTATTATGAGTCCACA
TTCCGTTGAAAATGGTAAAGTAAATGGCAAATTTGAAAAAGCGATTGGAACAGGTGCCTT
TGTCGTTAATAAAACTGGCAAAGAAAAAACGACAATGAAGCCAAATAAATATTTCAACCA
TAGCCATCCCGTAAACTACAATCTTGCGTTCCAAACGATTGAAGATGGAGATTCAAGAAA
CTCAGCAGTACAAAGTGGTTCTGTAGATATTTCTGGTGGTGCTTTAGGAATGCTGTCAGA
TCAACAAATTAAGCAAGACAAGAAAAATAAAAAATTAACTGTTGAAGATAAACCAAGTAC
AGTAAGTCATTTCATGGCATTTAACCCAGATAAAGATGTATTAAAAAAGCGTACAATCCG
TGAAGCCATTAGTAAGAGCATCGATACAAAAGATATTGCGGGTAAATCTGTAAATGGTTT
ATTCCAGAAGAACGTAGAATTTGTAAATAAAGATAATCAACAGGCACATGACTATGATGT
AAAAGATGCTGAGAAGTTACTTAAAGAAGCAGGTTATCACAAAAACAGTGACGGTATTTT
TGAAAAAGACGGTAAATCATTAACATTTAATTTGGTTATTCAAACGGCAGAGTTCCCAAG
TTGGAAAGATAAAGCGGAAAAAGTGCAACGTCAACTTAAAAAAGCTGGCATTAAGTTAAA
TGTGAAAACGTTAGATTCACAATCATACTATGATACGTTATGGACGAAAAAAGATTATGA
CCTCATCTTCTATAGAACGTATTCAGATGCCTTAATGCCATATAATTTCATGAGTTCAGT
ATTTAAAAATAATGATGGCAAGTCAGGTGTATTAGCTAATGATAAAACATTGACTCAGCA
ACTAGATGACTTCCCAACAACTGTATCTAAAAAAGAACAACAGCGTTCATTTGATGAAAT
ATTCAAACACTTTAATCAACAATATTATGGTGTGCCTATTGCTTATCCAAATGAAACCTT
TGTCGTTAGTGATAAAGTGAAGCAATTTAAATTCTCTGGACTTACTGATGCTCCTATTGA
TTATAAAGCGTTGAAAGTTAATGAGTAACAATGCTTAAACGAACAATAAAATTAATACTT
TACTTAATCGTGAGTTCGTTTATTATATTCGTTTTAGTCGAGAAGACATCAGGTAATCCA
GCGATACTATACTTACAACGTCATGGTTATACGTCGATTACCCAGGAAAATATTGAAGCA
GCACAACATAAACTTGGTTTGGGCCAGCATTTTTTATTAAGATATATCGATTGGGTTGGA
CATGCACTTACTGGTAACTTGGGATACAGTTTTAGTACAAATGAGCCAGTAACAACTATG
ATTATGGAGGCCGTCATTCCAACATTAATATTAATCGTTGTTTCAAGTTGTATCATGTTG
CCATTGGGTTATATGGTTGGTTATTTTATTGGGACGCGCCCACATACTCGATACGCGAAT
GGTATTCGTGGATTCGCTCAAGTGATGACTTCTATGCCGGAATATTGGTTAGCCATTTTG
TTTATATATTATTTAGGAGTACGTTGGCAGTTGCTACCTTTTGTAGGTAGCGATTCCTGG
CAACATTTCGTGTTACCCATCTTCACCATTGTTGTTATAGAAGGATGTCATATCTTATTG
ATGACATCGCACCTTATTGCGCCAACGTTAGATAACGATGCGTATCAACTTGCTCAGTTA
AGACATTACTCATTAAAGGCACGTATCATTGTCCAGATTAAAGAGATATTTGCACCACTC
ATGACCATTTCAATTAACAGTGTGATTCATTTAATTGGAAAAGTAGTCATACTTGAAGTA
ATCTTCAGCATGTCTGGTATAGGGAAATTATTAATTAATGCTATCAATCAACGAGATTAT
CCACTTATTCAAGGCATTGTGGTCTTTATCATTGTCTTAATTATGTTCATTAATTATTTA
GGCGACATTATTATTTTAAACAATGAACCTAGACTTCGACGACGACATACCAAACGCCAA
GCCCATGAGAAAAGAGGTGTGTCGTGATGAAAAAATATCAAACTTACATCGCCATAAGTG
CAATATTAAGTGTGATGTTTGTGCTAATTGTATATTGCTTTATGCAAGACACACAAAACT
TGGACCCACTTCAATCACCTAATAGCCAACATTGGTTAGGCACGGATCAATTAGGCAGAG
ATTTCTTAGTCAGACTGATTGTAGGTAGCCTAGTCACATTAAGCTTAACTAGCGTGGTAA
TTCTGTTAAGTGTTTGTATTGGACTGGTCTTTGGGTTAATTGCAGGTATAGAAAGAAAAT
GGTTAGACCAAATCATCATGTTTATTGCTGATATGCTATTGGCAATTCCTTCGTTTATTA
TTGCATTAGTCATCTTAAGCTTAGTAAGTAATTCAATGCTAGGTTTGATACTTGCTTTAA
CGATTGGATGGATAGGCCGTTATTTACGTTATTTCAGAAATTTAACACGAGATATTCAAA
AACGTCCCTTTGTCAGTTATGCAAGACTAAGTGGTAACTCAACGTTTAAAACGACAGTGA
CGCACATGATTCCGCATTTACTAAGTAATATATTTGCTTTGGTCACGGCTGACTTTGGCA
AAATGATGCTAAGTATATCTGGACTTGCTTTTTTAGGCCTAGGTATTAAACCACCGACGC
CCGAGTTAGGAACCATTCTCTTTGACGGGAAAAGTTATTTCAATGGAGCACCTTGGCTCT
TCTTCTTCCCTGGTGTATTGTTAGGAGGTTTCGCCTTATTATGTCAAATGATCAACAAAA
AAATAACGCAATGAATACTGTAGTTAAAGTCAATCAATTATCCATCTTAGATCATAATCA
GTCATTGTTAAACGATGTGAATTTGACAATAACTAAAGGTGCATTTCATTGCATTATAGG
TGAGAGTGGTAGTGGGAAGTCATTATTGACGAGAACTATTCTTGGAATGAAGCCTTCACA
ACTAAGCTATCAAGGAGATATCAAGATTGATTTAAATAAGGTGGATGCCGTTTTTCAAGA
TGTTCAAAGTAATATGTTTCAAAACGTGAACTTGGCTAAACATTTCCAATATATTTATGA
AGCTAACCATTCACAACTATCTAAACAAGATATCAAGGAAGACGTCCTAGATAAAATGCA
ATTACTCGGTTTAAATCAAGGTGAACAATTACTTAAACGATATCCCTTTGAACTTAGTGG
AGGTATGGCACAACGTATAGCCTTTATAATGTCATTAATTAGACGCCCGGACTACTTATT
TTTAGATGAACCGACGAGTGCGCTAGATCAAGAGAATGTTAAAAAGTTTATGCACTATTT
GATTAAGGCACAGGAACATTATCAAATGACAATTGTCTTTATTACACATGATATTAACTT
AGTTAAGGATTATGCCACTCATATTAGTATTATGCAGCAAGGTCAATTGATTGAGAGTGG
TGAGGCATCATCCATTTTAGCTAACCCCATACATAGCTATACGAAAAATTTAATTGCTAT
CGCACATCGGAGACAGGCCTATGCTTAAAATTGAAAGATTAACTAAATACATTGATGGGA
AACTTATCTTCAAAGATATATCATGTGCAATTAATGACCAACATTTACTTATAAGTGGTG
AAAGTGGCTGCGGTAAGTCTACGTTAGCCAAGATTATCGCCGGATTAGATATGAATTATC
AAGGTAACTTATACTTTAATGGCCAATTACGTAAGTCATATACGGCAAAAGAATGGATGA
AACACATCCAATATGTGCCCCAGTATCAACGTGACACATTAAATAAGCGTAAAACCGTAT
TATCTACGTTATTAGAACCACTTAAGAATTACAAATTTGATAAGCAGAGTTACACATCAA
GAATAGAAGCGGTACTTAGACAATGCAAGTTACCACAAAGCATACTTAATCAAAGCATTT
CGACGCTAAGTGGTGGACAATTTCAACGTGTATGGATAGCAAAGGCACTAATTCTAGAGC
CGGAGATATTGATATTAGATGAAGCAACGACAAACTTAGATGTGATTAACGAGGAAGAAA
TACTTCAAATGTTAATTACGTTAAAGCAAACGCAATTAATCATTATTTCACATGATGCGT
ACGTCTTGAGTCGCTTTAAAGGCGTTCAGTTACAACTCAAACAATTGAATAATTAGAGTC
AAACCTCCTGATAAGGTATATACTTAATGGTACATACTGGCACTGAACCCTTAAAACGGG
AACTTAATAAAACACCATGTTCTAGGCTATTAATTCTCTGTATTTTACAGGGGATAAGTA
GCCTAGTTTTTGTTGAATTCGATTATTATTATAGTTTTTAATATTCTTTTCGACAATATC
TATTACAAATATGATTAGAGCGATTAAGCTCATTATTGATGTAAAAAGTTTCAGACTTTA
GGGAGGAATGGAAACTTTCTATCGGGGCGTTATCGGCAGGTGTTCCCTTTCGGGACATAC
TTCTGATAATGCCTTTTTCTTCGCACAATTGATAATAAGCATAAGATGTATAAACGTTGC
CTTGATCACTATGTAATATACAGCCCTCAGGTATATCGATTTGATTTAATGTATCATTAA
CTAAACTTTGGTCTTGTTTATCATCTATTTTATACGCCACAATTTCTCCGTTATAAATAT
CCATTATCGAAGATAAATACAACATAGAATGACCAAATGGTAAATAAGTAATATCGGTTG
TTAATACTTCCATTGGACAACTCGCTTTAAATTGTCTTTGTAATAAATTGTCCGTTTTAT
AATACGTTTTACCTATTCTTGTCGTCTTTTTAGGTCTAACTCGGCAGTTCAAATGATGCT
TCTGCATCATTCTCTGTACTTTCTTATGATTAATTGGTGATGTATAACATTGATTAATCA
ATGCTGTAATCTTACGATAACCGTAGGTCTCTTCAGATCTACGGATTTTCTCCATGCCAC
GAAATTAGGCATATGTTATCCAGTTAAGGGAACAACTACATGATAAAATGGTAATTAGCT
ATATTTTTCTAATTTTACAACAGAACCTCGTTATTTCCTCCTGATTTAGATGGGTTAGCA
AATCATGTGAATTGGATTATGCAAGCACAACCATATGAATCAAATAATATAACAGATGAG
TTGGATTCAATTAATGAATAAATTGAATGGGGAGAATAGTATGAAAGAATTAGAAAAAGT
GCTCAAAAATCCGTATATATCAGAAGGTGTAAAAAGAATAGTGCAGTAAATGAATAAGGA
TGGAATGCAGTTATTAAATGATTACTATGATGAAAATTCTAATCTTTATCAACGAGCTCA
ACTGGAGACCATTGCAAATGAATTCTATGCTGACCCTAATATAATTAAAAAATTATATTA
GTACTTTATTGCGTTTAATTAATGAAATCTATAGTGTGATAAGAAAAGTTTTGTATTAAT
ATATAAAGTGTTAATGTCACTTTAATAAGCGGCGTATTATTTATAAAAAATATTATATAA
TAAACGGAAAATTGATTTTAAGAATGATACAGAGGGATGTGATATGAATAAAGTAAGAAT
GGTAACATATGAGCCTATGATTTTTAAAAAAAGAAAAGGAAATAAAATTGTAAAAAACAA
TGTGGATATACTACCGTATTTGGATGCCTCTTTTCGAACAGAGCCATCATTAAACGTAGA
GTATCCAGGAATATCATCATTATGTAGAGGAGAAAAGTTAGCTCCGAAATTAAAAAAGGG
TGATAAAGTAGTATATATCGCTAAAAAAAATAAGTATGATCAGGATTTTAAGCATTGGCG
ACTTGTTGCAATTTTGGAGGTGATTGAAATTAAGAGTTGTCATTACGCTGCAAGCAAATG
GTATGAAGAAAATAATTATACATTACCTAAAAATTGTATTGTAGATGGTAATCCTCCGCT
GACTCTTGATAAAACTACTGTTAAGGATCAAAGTACTATTGACGAAAGAGAAAGAGGTTA
TAATTGTAGAGCAAAAAAGTATCCTCAATTTAATATTTGTAAAAAATATATTTAAATTTA
GAAACTCCTCCAATAATTACTGAAGAAAAAATGAAAGAAATATTTGATAATAAAATTCCC
GTGATACAAAATTATAAAATATTAAATGAAAATCAATATAGAGAATTAGAAACATTATCG
CAAAATAATTAATAATAAATAAGGAAACCACTGCTGCATTTAGAATAAAATTGTAACGCA
ATTTTTTATGAAAATTATTGTATTATTTTCATTCGTTATTTAAATTTTAATAGTATATAA
ATTAAGTGAGTATAAACCGCATCATCAACTGATAAGCAGAAGCATATCATAAGTGATGCG
GTTTTTATTAATTAGTTGCTAAAAAATGAAGTATGAAATATTAATTATTATTAAATTTTG
ATATATTTAAAGAAAGATTAAGTTTAGGGTGGATGAATG
>Oerebro-086360 NODE_8_Illumina
ATGAAAATCACCATTTTAGCTGTAGGGAAACTAAAAGAGAAATATTGGAAGCTAGCCATA
GCAGAATATGAAAAACGTTTAGGCCCATACACCAAGATAGACATCATAGAAGTTCCAGAC
GAAAAAGCACCAGAAAATATGAGCGACAAAGAAATTGAGCAAGTAAAAGAAAAAGAAGGC
CAACGAATACTAGCCAAAATCAAACCACAATCCATAGTCATTACATTAGAAATACAAGGA
AAGATGCTATCTTCCGAAGGATTGGCCCAAGAGTTGAACCAACGCATGACCCAAGGGCAA
AGCGACTTTGTATTCGTCATTGGCGGATCAAACGGCCTGCACAAGGACGTCTTACAACGC
AGTAACTACGCGCTATCATTCAGTAAAATGACATTCCCACATCAAATGATGCGGGTTGTG
TTAATTGAGCAAGTGTATAGAGCGTTTAAGATTATGCGTGGAGAAGCATATCATAAGTGA
TGCGGTTTTTTTCAGCCGCTTCTTAAAGAGATTTTGAATGTATCAAAACGTACTAGTTTT
TTATCCTAAATAAATAATTTTTTATTAATTATATAGGATAGTGATTGCAATAAATATTAT
TATTTTTATATAAAAATAATAATATTAGTAGGTATATTAATAAGTAATGAATTTTGTTAT
ATTAAAAAAGGTTATATATTGTAATAATGGCATTAAAGAGAAAAGAATATTTTCTTTTTT
GCTCAATTAAATTAATTAGATGCATAATAAAGTACAATCTAAAGGAAGATTCTTATGGGA
AAAAAAAAGAACTTAAGTATTACAGAGATAGAGAATTCTGTAAATACTTTGATTAATCAT
TTGAAAGAGAAAGATTTTATAACTGAATTTTTAAGTTTCTATGATATACCAAAAACTTCA
ATTACACGAGCAAAAGTAAAATTTGATAAAGGTGAACCATTTATAATTAAAAATAAAGTA
TACTATACAGAAATTCAAGGTGAAGTTATTACAGCAATAGATGCTATTGAGCATGAAATA
TTAAATCAGAAATCCAAACCGAGATATCTTATTGCAAATAATTATTCTGAAATTGCAGCT
TTAGATATTAAAACTCGAGACACACTTAACATTCCATTAAGTGAGTTACCATCAAAAGCT
GATTTCTTTTTAGCGTGGAATGGTATCGAAAAGTCAGATTATCAATCTGAACATCCAGCC
GATAGAAAAGCAGCTGAACGGTTTGCAAAACTTTACGATGTGCTTGAAAAGGATAATCCT
AATGTTAAAGAACACTCATTTAACACATTTTTAATTCGTATATTATTTTTATTGTTTGCA
GAAGATACGGGAATTATGAAGAAAGGTATATTTACTAATACACTTAAAATAAGAACAAAA
GAAGATGGCAGTAATTTTAATGAAGTTATTGAAGAGTTATTTGAAATTTTAAATACTAAT
GAACTAAATCGAGATAAAAAATCAGATTGGTTAAAAATATTTCCTTATGTTAATGGTAAA
CTTTTTAGTGAGCCTCACGTATCCTTAATTTTTACAAAGAAATCTAGAAAGTTACTGATT
GAAGCTGGCGAGCTTCTAAATTGGAACGAAATTAATCCTGATATTTTGGGTTCAATGATT
CAAACAGTATCCTCTTCTAAAAAAAGGCAAGTATCAGGAATGCACTACACTAGTGTTCCT
AATATTATGAAAGTAATAAAGCCTCTTTTTTTAGATGAACTTTATAAAATATTTAATGAT
TTATCTGCTCAATATGAAGAAAATAAAATTAAAAATATTACAGAGAAAACAAAAAAAACC
TATAATAAGAAAATAATTAACTCTTTATCGGATTTGTTAGAAAGAATTTCAAGGATTAAT
TTTTTAGATCCTGCATGTGGTTCAGGAAATTTTTTAATTATAGCATATAAAGAAATCAGA
CGTCTTGAAATAAAAATACTTGTTTTATTAGATGAAATACAGCAATCAGACACTATGCCA
ATGACAGCGATACATTTAGAAAATTATAATGGTATTGAAGTTGATGACTTTGCGCATGAA
GTAGCGAAATTATCTCTCTGGATTGCTGAACATCAAATGAATGAAGAAATGGAAAAAGCT
TTACCTGGTTATATTTCGGCTCTACTACCCTTAAAAGATTCTGGAAATATAGTTTTAGGA
AATGCGTTGAGGATTGATTGGAATAATATTATACCTCAAAATAAAAATGAGGAAATTTAT
ATATTTGGTAACCCACCCTATATTGGAGCAGCTAATAAAAACGAAAACCAAAAAAACGAT
TTAGCTTTTGTGTTTCATGATACAGATATTTCATTTGGAAAATTGGATTATATCACGGGA
TGGTTTTATAAATCTGTTAAATTTATGGAAAAAAGAAAATCTGTCTTTGCATTTGTTTCA
ACAAATTCAATTGTCCAAGGAGAACAAGTTTCTTTAATTTGGCCTGAATTATTTAAAACT
GCACAAATAAGTTTTGCTTATCCATCTTTTAAATGGTCTAATAATGCAAAATCAAATGCT
GGTGTTACAGTAGTGATAATTGGTTTCGAATATAAAGATTATTTAGGACCAAAAAGTATA
TATTCTTCAAATGGAACAGTAAAAAAGGTGGATAATATTACACCTTATTTAGTTGAAGGG
GTAAATATAATTGTTGAAAAAGAAAATAAATCAATAAATGGCTTTACAGAGATGGTTAAA
GGAAGTTCTCCAACTGATGATGGTGGATTAATATTTTCAGAGTATGAATATCAACAAGCT
ATAGAACTTTATCCAAATTTGAAAGATATTTTAAAAAAATATCAAGGATCAAGAGAATAT
ATTAATGATATAAGCAGATATGTTCTTTGGATGTCTGATGATGACGCTAAATTATTTAAA
AATAATCCTATAATTTCAAAAAGACTTGAACACGTACGTCAATTTAGATTAAATAAAAAG
GGAAACACCTTGAAAAAAGCTGAAACACCTTGGGAATTCGTTTCTAATGGTAAAAGAAAA
GCAGCTTTGAAAAAAAATAAAAATATGAAACAAATCTTAATACCACGAGTTTCTTCAGAA
AATAGATATTACGTTCCAATGGGATATGTTAATAAAGATACTATAATATCTGATTCATCT
ATGGCAATTTATGATGCTCCATTATGGCTTTTAGGATTACTTCAATCACGAATGCATATG
GTTTGGCTTAGAGCAATTGGTGGAAAATTAAAAACTGATTATAGATACTCCTCAGGGCTA
GTTTATAATACTTTTCCAATACGAAGATTATCTCCTCAACGATTAAAGGAAATTGAACGT
GTGATAACGGATATTTTAGATTTAAGGGAGTATGAAGGTGGTAGTTTAGCTTACCTTTAT
AATAGTAAAACTATGCCAATTAGTTTAAAAGAAAAACATCAAGAACTTGATGGTATAGTG
GAACGCGCATACCGACAAAAACCTTTTAATAGTGATGAAGAACGTTTGAGTACCTTACTA
ACATTATATAAAGAAAAGAAGGTAATAGTAGATGACAACTAATTTATTCGAAGTTAATTT
TGAAGAAAAAAATGAAAAAAATACTAATAATCTTGGTATGAGAGAAATGCAAGAAAAAGT
TTATAAAAAACGCTTTGCACGTTATTTATTAGTTAAAGCACCTCCAGCCTCTGGTAAATC
GCGTGCTTTAATGTTTGTGGGTTTAGATAAATTAAATACTCAAGGTCTAAAAAAAATAGT
TATTGCAGTTCCAGAAAAATCAATCGGAAAATCGTTTCGTAATACTAAACTAACAAATTA
TGGTTTTTATTGGGATTGGAATGTAAAACCTTGTAATAATCTAACTATTGGAGTAGGTGA
AACTTCAAAAGTTAAAAGATTTGTTGAATTTATGAAATCTAATGATAAAGACGACAATAT
TCTCATTGCAACACATGCCACTTTGCGTTATGCATTCGAAGAATTAGATGATTCAGCTTT
TGATAATTCATTACTTGCAATTGATGAGTTTCATCATGTCAGTCGAGATGACAGTTCAGT
GCTTGGTAATGCTTTGCGCAGTATTATGAGTAATTCAACTGCACACATTTTAGCCATGAC
CGGATCCTATTTTCGAGGTGATTCTGTGCAAATTTTAGAGCCGAAAGATGAAGATAAGTT
TGAAAAAGTAACTTACACATATTATGAGCAATTAAATGGCTATCAATATTTAAAATCTTT
TGCTATGGGTTATAGTTTTTATCGAGGACAATATACAGAAGCTTTAGATGAAGTTATAGA
TGTGTCGAAGAAATCGATTATTCACATACCTAATATTAATTCTAGTGAATCAACTAAAGA
TAAATATGACGAAGTTGATCGAATTATGGATTTAATTTCTGATGGTGGAAATATTTATCA
AAATAGTGATGGTATATATGAAGTTAATCGGCCTGATGGAAAAGAATTATTAGTTGCCGA
TTTAGTCAATGAAGATTCAAGAGAAAAGGTTACATCTTATTTAGCTAATATAACTGATGA
TATAAAGGATTTAGATAAATTAGATATTATCATTGCACTTGGTATGGCTAAAGAGGGTTT
TGATTGGCCCTTTGCAGAATACGCTTTGACGATTGGTTATCGTAATTCTTTGACAGAAAT
TATTCAAATTATCGGACGAGTAACTCGAGATAGTGCTAATAAAAATCATGCTCAATTCAC
AAATTTAATTGCACAGCCTGATGCTCAAGATGATGAAGTATTATATGCAGTTAATAGTCT
TATGAAAGCAATAACTGCGTCATTACTTATGGAGCAAGTTTTAGCACCTGTTTATAATTT
TAAACCTAAGGATAAAAAAATAGACAATCCTGATGATATATCTATAAAAGGATTGAAACC
TTCTAATACAACAGAACGAACTAAAAAAATAATTAAAGATGATATGGCTGACTTGAAGTC
AAGTATATTACAAAGTGAGCATATTCAAAATGCTATTGTATCTGGTTCTGATGCTCAAAT
GATTAACAAGACTTTAGTCCCGCGTGTGATTATTGAACGTTATCCTGATTTAACAGAGGA
AGAATTGGAAACAGTTCGTCAACATACAGTTGCTAACGTTAATTTTTCAGCAAGTTCTAA
AGTGATTTCAAATGATGGTAGTCGTGAAATTATAAAAATGGCTGATAGATTTATTAATAT
AGATGAATTAAATATAGATTTAATTGATTCTATAAATCCATTTCAGCGCGCGTATGAAAT
GATAAGTCGTGATATTAATGCTCCAACGTTACAATTTATTCAAGATTATATGTCATCGAA
AAAATATGAATTTACCAATGAACAACTAGTGAATGCTTATCAACGTGCAAAACAATTTCG
AATTGAAAATGGGCGTAATCCAGAAAGAAATAGTAAAGATGAGGGAGAAAGATATTTAGC
TTTTGCACTTTTAAGATTAGCTGAAATGAAACGTGAACGAGAGGCTGATAAAAAATAATA
ATGAGTTACTTAGATGATATTTTTTCAGATGAACTTTTTGAAGATTTAACAAAACAAGAA
AAAGAGAAAAAAATTGAAAAGTTAGATCCAGAAATCGGTAAATTTCAAGAAATAATAAAT
TTTGTAAAAAATAAAAATAGAGAACCTGAAAAGACAAATCGATGGTCAGAAGAACGTGCT
TTGTGGGCAAGACTTCAAGGATTTCGTAATAAAAAAGAACGTTCAGATAAAGTAAAACAT
ATTGATGAATTAAATCTATTAAATAAGCAAGGAGATTTTTTAGATGAATTGAACTTGACT
GTTAATAGAGAATCAGTAAGTAATATTGATGAAGTACTAAATGATAACCAATTACTTGAT
AACTTTTCGGATTTACTTGATACTTCAAGATATAAAAAGACTGTTAATGCATTGAACAAA
AAAAGTTCACGTAAACGAGCTGATAATTTTAATGAATATAAAGAATTATTTAAAAAAGTA
CATGAAGAAATAGCAAGTGGTAAAAGAAAAATTTTACCATTTAAGAAATATGATATTGAA
GAAGGTAGATTTTATATACAAAATGGTGTAATGCTGTATATTGTATCAATCTCTGATGAA
AAATTTATCGGAGACAATGGTAAAGAGAATGCCCGCATGCATGTTGTATATGAAAATGGA
ACAGAGAACAAACAGCTATTACTGCAATCGTTAGCGTCTTCATTATACTCTAATGAACGT
CATGGTAGAATGGTAACAGAAATTATTGATGAAAATTCATTATCTGAAAGTTTTGGCGCA
GAATTTACGACAGGATACATTTACGTTTTAAAATCGTTAAACACGAATCCAGAAATTAGT
CAATTAACTCATTTATATAAAATTGGCTTTACTAAAAACAGTATAGAGTCTAGAATTGTT
AATGCAGAAAATGAAGTTACTTATTTAAATGCTCCAGTTCGTATAGTATTGTCTGTAGAG
GTAAAAAATCTTAATGCACAGTTGTTAGAGCGTACGTTACATCATACATTTCACGATAAA
CAAGTTATATTTCAAAATAGTAAATATAAAAAAGCAACAGAATGGTATATTTTACCACTT
GAAGAAATAGAGAGCAGAATTAATGAAATATTATCTCATATTCAATTTTAGTTTAGAAGG
TTTTTGATTGAATAAAAAATAAACTAATAAGAGCATCCCTCACCGCAAAGTGAAGGATGC
TCTTTTTTTATTAGAATATAGTTTTCATTTTGATAGATAATGGTTAATAATTATCTGTAA
ATCATTATTAAGTACCGTTGTTATAGAGTCATCATTCATAAAAGCTTCATAGATTTTATC
AAGTATTTCCTCATCTTCAATCGCTGTAAAATGATGTACTAAACCTTTTACTATTGATAC
ATAATTTTGAGATGCTAAGCAACTAGCAACCGTTCGCCAGTCTGATTGTGTAGTTTCATG
GTTCATAGATAATCCTCCTTTTATTTCAATGTCCATTTTTGACGTGCTTTAGGATTGAGT
GGATGCATGATTTCATTTGTTGCGGGGTTCATGAGTTGCTTCACTTTCTTTTTATGTGGT
TTCAACATTTCTATTACTTCATTGACACGTGCTTCAACAACGGGTTTTTAGCGTAAGCGC
CCCAAGCTAATATAACTTCATCCGATTCTTTCACAGCCTTCATAATTTGAATATTTGTAT
GATTATCAAAAGCATTTTTTGAATGTTTAATATTAATAGGTGTTGTAATATTAGAATATA
GATTCACAAAATTGATTGAACCAAATGCATCCATTTCTGAAACTTTGTTCATAATGAGCT
GAGTTGTTAGGTCGATGTTGAGAATGCCATCATAATGTGGATACATTGTAATGATTGTAA
TTGTTTGTTTTTCACTATCCCATTTTTTCTTAAGTAGATAGCGATGTTCTTGATCATCAC
TGAATATAGCTTCGGTTTCTAATGTACTTTTGATTGTTTTCATGTAATTTTCACTCCTTT
AGTATTCTTCTGGTAAAAGCATCACATAATAAAGAAAGTCTACATCATCTTCACGAATGA
CGTAGACTTTTTTAGGTAATGCATTTTGTTTTTTTACATAGTTTGTATAGTGATATTCCA
ATTTGTATGCGGGTTGTTCTTGTTCATGTGTGATTGACAGTATATTCTCATCTTCTTGTA
GTCTAAAAATGTGTAGGTAATCTGTATGAGGTTTATTATCTCTTTCTTTCACCATATTCC
AAAGTAAGATTTGAAGGTCTAGAGATAGGTGTTCACTAATGCCTCTTGTGATGTATCGAT
TGATTTTCATACTATTTTCCTCCATTTTGCTTTTCTTTCATGATGTCAATCACTTCGTTA
ATGACTGTAACAGATATTTGTGCCACTTTGATCCAATTATTCATGGTTATTCCCTCCTTC
TCTTAGTAAATGACGTTCATCGATAATCGTATTTTTAGTATCTGTGAGGTATAGAAAGTC
CATATCAAAATGATCCAGATAACCAATGCTGATGAGTTGGTTATTGGCGTACATAAGAAA
TGGATAGATACTTAGCTCATGTAGTTCATCGTTATAGTAGGTATAAGTGTCAAGTGTAAG
ATGCGCAAGTGGGGTATGGTCTACAAAGCGAGTAGGAAGTATATTTTCGGCTGCTTCTTC
TAACGCTTCACATTCCCATGTTTCATTGTTAGATAGTTGGAATAGACGAGTTATATATTG
TTTGAGTTCTTGAGTGATTGTTTCCATATCATTGCCTCCTAGATAGAGTGATAGTGATGT
AGTTCATATACATCAATAGGATAATATATATTTGATTTGTCATTTATTACGAATCCCGGT
GGGAATAAGAGAAAATTCCATATAAAAACCCGCTACAAACCTTGGTATGACAAGAAAATC
CCATTATCCCGCTCATTTCTCAGGAAATATAGCTATATATTTATATATAGTTTGGATTTG
TAGATGTCAGTACGACTTACTTTTTCTTTTTATATTATTTATTTATAAATAATAATGGGA
TTTCGGGATTACGCTTGCGTAATCCTTCTCCCATATGAAGTTAGCCAATCCCGTTACTAT
CCCACTCATATTTTATTTTGGGATGTTCTTTCGTCATACAATATAAGCTTCACATTGAGT
TGTGACTTGTTAGTATGTTGAAAAGATTCGTTAGATGGGTGTTATTGAATGACGAAAGGA
CAGTACATAGATATTAGATTTGAAAATAGAGTGTTTGAGGCAAAAACAAAGACGAAGTGC
TGAGGAGCACTTCGTCTAGATTATTATTATTGAAAAGTTGTTTAATAATTTCATTATTAA
GTTTTAGTGTAACGTAGAATTGCTTTTTATGATTCTCATCTTTACGAATGTCAATACGGT
CAATAACCGTTAGGTACAAAGCTTTGAGCTGTGATTTATCCATGGATTCTATATTTTGAA
ATATTCGTTGTAATAGGGCAGCGATTTGTTTCGTATCATAAGATGGTTTCTCTTGATTTT
GTTGCTGCTTGAGTTGATTAATTTGGTTTGTAATGTCATTGAGTTGTGTTTCATATTGAT
GAATGGTTGGTTTGAGTGCAGATGTTAAGTCTGGATTGTCTTCGAGGGTTTGAATTAGAT
TTTTTAGTTTAGTGTTTATTTCATCAAATTGTTGTTGCTTATATGCGATATCATGGTTAA
GTGCAGCCATATCAATTTGACTATCTTGATTAACACGTTCGACAACTTGTTTGAGAACTT
TATCGCTTTTGACAATTTCAAGTATTTGATCCATGACGTATTTCTCAATCACATCAGCTC
TAACACTATTGGCTGAACATACCTTTGATCCTTTGTTGCGAAAGTTACTACAAGAATAAT
AGCGAATACGTTTCTTAGTTCCATCTTTGAGTGTATTAGTAGTATTACTCGCGGCCATAG
GTGCTCCGCATTGGGGACAATGAACGATACCGGTTAATAGATTAGTTCCTTTACCGTGAA
CTTGGGGTTTTTGACTGACTTGCTTTTTACGTGCTTGCACTTTATCCCATAATGCTTGGC
TAATAATAGGGGCGTGCTTACCCTCAGCTATGATCGGTTTATCATTCAGTCCTTTACGAC
GTTTTTCATTCCAATCTTTGTACTTCGCAAATTGAATTTTACCCATATAGAAGGGATTGG
ATAGAATATAAGTAATAGAACTTATACTGAAAGGCTTCCCTTTTTTAGTGACATAGCCTT
TATGATTGAGTGTATTGGCAATTTTACGATAGCCATGCCCTTTGGCATAAGATTCGAAAA
TATATTTTACAATATTAGCTTCATGTTGATTAATCATCAATTCGTGTTTACTGTCGGGTA
TTTTGTCATAGCCTAGCGGTAAATTTCCTTGATAATAGCCTTCTTGGGCACGTCTGGTTT
GGCCCATGAATACGTTCTCGACAATGTTATTACGTTCAAATTCTGAGAAACTCGCAAGTA
TTTGTAACATGAGTTTTCCAGAAGAAGTATTGACTTCCATACGTTCAGACAAACTGAAAA
ATTCGACATTTTGCTTATGCAAATCTTCGACAATTTTGAGTAAGTCTGATGTATTACGTG
CCAGTCGGTTTGTTTTGTACACCATGACACAATCGATATGACCTTCATTCGCATCCTTCA
ACATACGTTGGAGCTCAGGACGGTTCATAGATTTTCCGGAAATACCACGATCTGCGTACA
CATCTACCACTTTGAAGTTATTAAATTGACAGTATTCTTCAATCTGATTGATCTGGCCTG
TTATCGAGTAGCCTTCAGTACTTTGGATTTCCGTTGATACACGAACATAGATAGCGACAC
GTTTTTGTTTGAGTTGTTGCATGACTTTTTCATCCTTTCTGATTAAGCAATCGATGATTG
CGCCGTTTGATTGACGATGTTTAAGGGCTCATTTTTGAAATAGATACCCGTAAGTGTTTT
ATTTTTGGTAATATGAATTTCATCAATGTAAGGGTACAACATGTTTAACGTGAAACGTTG
TTGTATGATATTTTGAAAAACCTTTCGAATTTGATGTGCATTGATTGATGTTATAGGGTT
TGACTGTTGTCGAAATGATTGCGATTGTTCTCTGAACGTATCTGCATCAATTTTGCCTTG
GGCTAATTTTTCTATCAGCTGCTCGTGATTGAGTGTAGTTTTAGTTTCTATATCTCTTTG
TCTTTTGAGTCGTTGTTGAATAGTATGATTTATTTTTGAATAGAGCTGTTGATTTTGAAA
GAAGTCCTGACAAGTCGCTAAAACACTTGTTTCTAATTCTTGTGCGTTGATTCCTTTAAA
TTCACAAACAAAGCGAGCGTTATTCATATTTTTCGGACAGACATAGTAACGCAATGAATG
ATTTGGTTTTCGGACGGTCATGTTTGTGAGTGTCGAATGGCAATAGGGACATTTGATTTT
TTGTTTGAGTTGATTTTCTGACGGCTTACGTTTGACTTGTTTCTGAGTTCGGGTAACTTG
AGCTTCTTCGTATATCGTTGTACTGACAATAGCTGGGAACATGTTTTCATATTGTCCGTA
TTGATTGATAACACGGCCACAGTAATTAGGGTTAAGGATAATATTACGCACTTGATAGGG
CTTGCGATTAATGAATTTATCATCAGCTTCTAAGTATTGCGCAATTTTTTTATAACCATA
ACCTTGAAGGTAATAATTGAACACAGCTTTTACTGTTGGTGATTTTACTGTGTCTATTGT
GAAAGTACCATTATGATAGTGATACCCAAAGGGTGCATGTGTTGTAATTAGTTTACCTTG
TCTCGCTTTTTCTTTGATTCCATTTTTGACTTGTTCGCCTATATTATCAGATTCTAGTTC
GGCCAAGCTGATGAAAATATTGAGTTTGAGCCGATCGAATGCTTTATCCATGTCGAAGTA
GCCATCATGAACGCTTAAGATATGGATATGGTATTTTTGACACAATTTCATGAGTTTTAA
TGCATTTTTAAGATTGCGATGAAGTCGGTTTAATCTGTAACAACATAATACGTTACATTG
TCCTTGTTGAATCAGTTCAGTAATTTGTTGATAACCATTCCGCTTATCAGTACGTCCTGA
TTGCTTATCGCTATAAAAGGTAATGTATGTAATATTATGTTTTTTGGCTAATGCCTCTAT
GGTTTGTTTTTGTGCTGCTAGGGATTGTTGCTTTGTAGTGCTCTGTCGTAAGTAACCTAT
TGCTTGTTTCATCGTATTTCCTCCTTCCACATTGATAATATATATTTATGAACGAATTTA
TGCATATGCCCAACGCCATCAGGCG-TTGGGCATTAACTTTAGTCATCAGCGTGATTGAT
TTCTTCAATCACTAAATCAGCGAGTAATGTGATTAATTCGTCCATATTCTTCCTCCTAAT
TGACTTTGATAGTAGTAAAAGTGTTATACCAACTTTGGAAATATTGTAATGAACTCAATT
TTTCGCTTTGAGCAGATTTGCTCCAACTCAGGATAATCTTCATAAATGCCCCAAAAGACG
ATACGTTTAGGTTTGACGTGCTTCAGTTTAATATCATTTATTAATTGGTTATCGTCGTTA
TAATCTTTTGTGATTTTATAACCATGTTCTTTACAATATGCTTTTACAGTATCAATAGGT
TCGTCTAAGTAGACTTCTCTTTCATCTGTAATATTATGTGCTAATGCAACTACATTCATA
GTTAATACCTCCGGTTGATTTAATGAGCTACAACGCATAGAGCGTTGTAGCGGTATAATA
TTCAAATTTATAGTTCTAAATCGTCACTTGCTTCTTTTTCTTTCGCTTGTTTAATAAAAT
TATTAAGCAAATCTGGATTTGTATTATCATCAAATTTCGGTGGTGTGAAAGTTTCTGTAT
TGGAACTTAAGCCAAAAATAGATGCAAGTTCTTTATCCAATTTAAGATGATAGAATACTA
TCGTTTTTGATTTGCCCGTTGCATCTTTGACACTTCGTTTTGTTGTCTTACGATCTCGGT
CCGATTCCATATAACCTTTTTCTATCAAAGCTTCAACTACATTGTTGGTGTCCTGAAATT
GATTATTTTTAAGCATCTCTTTGAAAACTTTGGCAATTATCTTAACTTGTATATGGTCAT
CTTTAAGTTCTATGAGACCGAACCCCTCCAGCATATTTGATAATCGACCATCATCTGAAA
ATTTATTTCTGTACTGTGCTACAAATTGGACAATTAGTTCGATTGCTTTATCGGACAGAG
ACCTTTCGCTCACCGAATCTGAGTGGTAATTCACTAGGTATTCTCTAACTGCATTCAAAT
CGATAGGGGTTGCGATAACACGTTCTAATATTCGTGCTGATGTCGTAATGGTGGCGTAGC
GCTTGAACATACGTATGCCTACATTGTTTGTTTCATTGTTAAGTTGTGTTTTGAACCAAT
CGTGTTCTCTATGAAACCAATTGATTACTTCAGATTCACGATTTAGAAGATATTCAGCTA
CTAACGGCATTATGTGCCCATAGTTTTTTGATGTTCCTTTTTTAATGGCGTCTGCATTGT
CAGCACTTGTTGTAAAGACATCAGAAATTTCTATACATCTTGCTCTGAGACCATCATTCG
CACTAGCATCCCTGAAAATCGTGTGTTCTGCTGTACTAATAACACTAGATCCAAAGTGGT
GAGGATTTTTTACATTTCCTTCTCGATTAGCACGTAGACGACCTTGCCCCTCTGCTAGGG
AATAAAGTAAACCATTTGTATCTTTAAAGGTAGCTGCTGATAATTCATCTAAGGCAATAG
GAACACCAAAGTTGTTACTTAAGTATCCTTCAATTGCATTACGGGTGCCGTTCCAACCTC
TGAATAATGTTTGATCACCTTTAGATGGATTACCTGCTATTGAAACTGCTAATGCCGCTG
CAGTCGATTTACCCGTACTAGAGTTCCCCATAAATGAAAATATCGTGCCAAAATATTCGA
CTTCATGCTTTGTTTTTAAGAACGCAGTCACTAATGAAGAAACACCAAATATCACAGCAA
GCTCCAGTAACAAGTTTCCTTTTACTTCATCAAGATACATTTGCCACCAGCTTTCAAATG
TACCTTTAGGTTGTAAGTCATACTTTGTTTCACAAATGATTTCATCAGCCTGAGACTGCT
CGATGTCTTTTGAAAGATATGGTTCATCTAATGAAATGACAGTACCTTCATCAGTACTTA
AGACACCTACACCTGTATACAATGTAGAAATGGGCAGTGATTGACGCATTAATTGTAGTG
CATTACTTAGCGATTTAATGTACGTTTCATTGATGCTGAAGCTAAACATAACCAGTCTAG
GTAACTTTTGTGTCGTTAGAATATCTGACGTTTCAATACGTTTAATATTTTTGCCATCCG
TGATAGTCAATTTCTCAACCCCTGTAGTAGGGTCGAGAAATTTGTTTTCTATGATGATTG
GACTAGATAAACGAATTATCTTATCTTCGTCGTTTTTGTTTTTTGCTCGAATAAGTTCAT
ACCATGCAGTTGAATCTAACCAGTATGGATATTGCTCGAAGATGTTGTTAGCCATTAGCG
TTTACCTCCTGTATTAAAAAGTCGAATTCTTTGATACAGGATAGGAGATTTGTTAGAAAT
TCTCTTGATAGGAGCGTCGCATCCTTTTCTTTCCCACGCCCCAAACATGCGACCTACTTC
TCTAATTTCATTAGTAGTACAGTTGAAAGTGCCAACCTGATTTACTAAGTCATTAAAGAT
GAATGTCTCTCCGCTGTATTTTTGTTTTGCAGCTTTCTTTGTTGCTCCATACAATTGTAT
TACTCGAATAGGTTTATACTTCATAAGTAATTACCGCCTTTATAATTTTTTCTGAATCAT
AAAGATTCATTACGTGTATTACATCACACAAAAATAAACCTAACTGTCTAACCAAGAATG
ATTGGTTAGACAGTTAGGTTGAATAAAGACTGGTACTAAAGAGATTGAGTTGTAGTAATT
ATTTTTTAAAATATTTTTGTCTCAAGTTTAGATTATCAATTACATTCATAGAATTAATTA
GAGATAGATGAGTTTCACTAGAAATTTTAAAGTCATAAATGAATAAGTTTAGGTCGTACT
TATTTGATTTACTATGAGTTAGGTCATTTTTAGCATGGAGAGGTGTTATTGTATTACTCC
ATTTTTTTGTCGTTTTTATAATTTGATTACTCAAATTAAGAACTTCTATAGGCGCATTTG
TATGAAAGAAATTCATGTTCTCGCAAATATGAGCGTAAACACCTGATAAAGTACTAAGCA
AAGTTTCCATAAATGGTAGCTGATCCATATAAAATAATTTATGTATAAACAAATTTGATG
CATTTATAAGTTCATTATCGATGATATGAAAAGATGAAAAATCACCTTCATCATCTTCAT
TTCCTAATTTGTCATCTGTGAAGACAATGTGTAAGTGATTTTCAGTTAATTCATCTATGT
CGTTATGTAGTTGTTGAAAATCAGCGTTGAATTTTAATTTTTGTTCCTTAAAATCTTGGA
GTTCTGAATAATTAACTTTTTGCTTTTTTAATATATTTAATTCTTGCTTGTTAAATAGTA
AAGCAAAATAGCTATTGTTGCCAGAGGCATTTTTGTGTTTAGCATGTGTATTACTATCTA
TGTACAAATATCTAAAATAAAAAACAGACAAAATTGTTAGTACATCACTAAAAGGGAACC
TTCCACGAATGTTGTCTTTTGATAATTTACCAATTAATGAATTTAGATTTGCAGTTATCT
GTTTTTCTTCATCTGTGTTGATATCAGGGAACCTATTTAATAGTGTCTGTATTATAGATG
AAATAAGTTGTTCTTTTGTGAAATATCTATGGAATATCTCATTATTTTTGTCATTTAAAT
CTATATTGATTTGTGTACTTATATCAGCAATCTTATTTAAGTTTTCCCATTCTTCATGTG
AATATGATGAGGAGTAGTTATTTGAATAATTATAGTTTTTACGTTCGAGACCATTTTTAA
TTGTAAAAGCAGTGTTTAGCATATTATCCAGTGATGTGATATTCGGATTATTTTCATCGT
AAAATCTAAAAGGTATATCATTTTTATAACCAAAAGTAGCATTTACAGTAGCTCTTTTAA
AAGTAGTGTCGTCAAGAGCTATAGATCCATCATTATGTAATTTTAATAGTACATGTTCCT
TTAGTTTGCCTTTAGATGTGAACAAATAAGTGAAAATTGCATTTTTATATTCTTCAAATT
GATCATCTAAGTTTGAAGCATCCATGAAACTTGTTAAGACTTCATAAAATCCTTCGTTGA
ATCCACGCATAAAAGTATCTACACCATATTCAATACCTAACAAATCTATTAAATTTGATA
AAATATTTTTTATATAAAGTTTATTATTTTGAAATTGATAACGTGTGTAATTGCCTTTAT
TATCGAATTCGACTTCAATTGATGATGAACCTTCAATACCTTCTAACGATATGTTTATTT
GTTTGATTATATCCTGCATGAATTCAGAGTTATACTTTGAAATAAGTTTTAGTGTCATGT
ATATAGTCATTCCTTTATTATCATTTACTTCTATTTAAATATAAGCTAAGATAGTTATAT
AAATAAGGGAACGTACGTTCTTATTGGAGAGGTGTTTTGTAGAAGAAAACTTTAAATCTG
ATTTGGTTGCACTTTGATAAATTGTATTTTCAACGAATTGTTTTATTTGACTTTGGTTTT
GAGTATTGATTTTATAAGTTTCTACAATATCTATAGGTAAAAATGTAAAACAAAATGCAT
CTGCTTTTTTACTATTTTTGTTTTGGTTCTGTTGCAAAGTTGAAAAATAAATGTCTAATC
TCAATTTTAAAATAATACTTTGTGTTAACTTGTTAGCATGATGCTAATTTCATGGCATGG
CGAAAATCCGTAGATCTGAAGAGACCTGCGGGTCTTTTTATATAGACCGTAAATACATTC
AACACCTTTTAAAGTATTCTTTGCCGTATTGATACTTTGATATCTTGTCTTTCTTACTTT
AATATGACGATGATCTTGCTCAATGAGGTTATTCAGATATTTCGATGTACAATGACAGTC
GGGATTCAGTTTAAATGCTTTAATTACTTTAGCCATTGCTACCTTCGTTGAAGGTGCCTG
ATCTGTAATCACCTTTTGAGGTTTACCAAATTGTTTAATGAGACGTTTGATAAACGCATA
TGCTGCATGATTATCTCGTTGCTTACGCAACCAAATATCTAATGTATGTCCCTCTGCATC
AATGGCACGATATAAATAGCTCCATTTTCCTTTTATTTTGATGTATGTCTCATCAATACG
CCACTTATAATAGGCTTTTTTATGCTTTTTCTTCCAAATCTGATACAAAATTGGGGCATA
TTCTTGAACCCAACGGTAGAGCGTTGAATGATGAACGTTTACACCACGTTCCCTTAATAT
TTCAGATATATCACGATAACTCAATGCATATCTTAGATAGTAGCCAACGGCTACAGTGAT
AACACCTTTACTGAATTGTTTATATCTGAAATAGTTCATACAGAAAACTCCTTTTTATTA
AAATTATACTATAAATTCAACATTGCAACAGAACCAAATAAAGTAAGGTTAATTTTTGAT
ATGAATATATATATCTTTTTATAAATATGTTGTGGTAATATAAGATTATACAATGTATTT
AGGAGGGAGTATTATGAAAAAAAA~TCTCAAATGAAAGTAATTAATACATATTCTATAAG
GAAATGTAATATTGGAGTTGCTTCTTTTATTATTGGTTCATTTTTATTTTTAGGAGTGAA
CGGTAATATAGCCGAAGCCAATGATGAGAGACAAGAAGTTGACAATGGTCAACAACAAAA
GTTAAATAAAGCTGATAATGATAGACAAGAAGTTGACAATGGTCAACAACAAAAGTTAAA
TGAAGCTGATAATGATAGACAAGAAGTTGACAATGGTCAACAACAAAAGTTAAATAAAGC
TGATAATGAGAGACAAAAAGTTGACAATAGTCAACAACAAAAGTTAAATAAAGCTGATAA
TGAGAGACAAGAAGTTGACAATAGTCAACAACAAAAGTTAAATAAAGCTGATAATGATAG
ACAAGAAGTTGACAATAGTCAACAACAAAAGTTAAATAAAGCTGATAATGATAGACAAGA
AGTTGACAATAGTCAACAACAAAAGTTAAATAAAGCTGATAATGAGAGACAAGAAGTTGA
CAATAGTCAACAA---GAGTT~~~~~~---------------------~GTT--------
-------------AAAAAAAATAAATGAATCAACAAATAGAGAATCAACGGTGAAGAGAC
TTTTAGAAGATGTTTATTCTAAAGAGAATGCTCGAGGTATTCTTAATAAAATAAAACCAG
AAGATTATAATTTAAGTTCTAAAGAATTAATAAATAAAATAATTAAAGCCGGAATAGATT
ATTCTGAAGAAAATAATAGTAAGTACAAAGTCTTTGCTTCTGTTCCTCAAGCTAGTATTA
CTTTGAAAAGTGAGTATAATATTGGTAATTCTTTAGTGGTTAGAAGCGATAAAGTTATAA
AACCAGAAGATTATGTTAATTATCCAGAAGGGTATCACGTTCAAAGTTATGTTTCCAAAG
GAAAAGAATATCCTAGTTTAGATGATATAGTTAAAAAAAGAGTCACAGGTAGTTATAAAA
TTACGTATCGATTATTAGATAGTAATGATGAACCTGTTCACGGAGAAGATGGTCAAGCGA
TTGTAAGATCATTAAATATTTATTTCTATAATCCAGAACCAGCTTTAGATATAATTAAAG
AAATCGAAGAAGATATAGATGAAAATAATTATCAAAATGGCGAGGAGATAAAAGAAGATT
TAGAAAAAATAAAAAATGAACTAGAAAAACCAACTAAAATACCAGATGTACCTGCTTTGA
TTGATGAAATAAATAATAAGAAAAACCAGCTTGAAAATTTAGATACGACGGCACCAGACG
CACCAAAAGTTAAGGATACAGAGTCAGGCAGCAAGAAAATCACTGGTGAAGGATCAGAAC
CAGGCAATGACATTACCGTAACGTTCCCTAGCGGAAAAACAAGTCAAGGTAAAGTTGGTC
AAGATG-ACAGCGATTCAGACTCCGGCAAAGAAGTATTACCAGAAACTGGTGAACAATCA
AATTCAAATAATGCGACTTTATTCGGATCATTATTTGCTGGCTTAGGATCTTTATTCTTA
TTCGGTAGACGCCGTAAAAAAGATGCAGATAACAAATAATATCAAATAAAAATACAATAT
TCATTAATGGTAAAAGCCAGGTTTAAAAAACCTGGTTTTTATTGTTGTCTTTATAATTTG
AGGCTAGTATATAATTGGGTTGATAATTGAGATGTATTTAATAATACATAAAGTACGCTA
TTTTATATTGGAGGAGTTTTATGGTTAAAATTTGTA------------------------
------------------------------------------------------------
------------------------------------------------------------
------------------------------------------------------------
------------------------------------------------------------
------------------------------------------------------------
------------------------------------------------------------
------------------------------------------------------------
------------------------------------------------------------
------------------------------------------------------------
------------------------------------------------------------
------------------------------------------------------------
------------------------------------------------------------
------------------------------------------------------------
------------------------------------------------------------
------------------------------------------------------------
------------------------------------------------------------
------------------------------------------------------------
------------------------------------------------------------
------------------------------------------------------------
------------------------------------------------------------
------------------------------------------------------------
------------------------------------------------------------
------------------------------------------------------------
------------------------------------------------------------
------------------------------------------------------------
------------------------------------------------------------
------------------------------------------------------------
------------------------------------------------------------
------------------------------------------------------------
------------------------------------------------------------
------------------------------------------------------------
------------------------------------------------------------
------------------------------------------------------------
------------------------------------------------------------
------------------------------------------------------------
------------------------------------------------------------
------------------------------------------------------------
------------------------------------------------------------
------------------------------------------------------------
------------------------------------------------------------
------------------------------------------------------------
------------------------------------------------------------
------------------------------------------------------------
------------------------------------------------------------
------------------------------------------------------------
------------------------------------------------------------
------------------------------------------------------------
------------------------------------------------------------
------------------------------------------------------------
------------------------------------------------------------
------------------------------------------------------------
------------------------------------------------------------
------------------------------------------------------------
------------------------------------------------------------
------------------------------------------------------------
------------------------------------------------------------
------------------------------------------------------------
------------------------------------------------------------
------------------------------------------------------------
------------------------------------------------------------
------------------------------------------------------------
------------------------------------------------------------
------------------------------------------------------------
------------------------------------------------------------
------------------------------------------------------------
------------------------------------------------------------
------------------------------------------------------------
------------------------------------------------------------
------------------------------------------------------------
------------------------------------------------------------
------------------------------------------------------------
------------------------------------------------------------
------------------------------------------------------------
------------------------------------------------------------
------------------------------------------------------------
------------------------------------------------------------
------------------------------------------------------------
------------------------------------------------------------
------------------------------------------------------------
------------------------------------------------------------
------------------------------------------------------------
------------------------------------------------------------
------------------------------------------------------------
------------------------------------------------------------
------------------------------------------------------------
------------------------------------------------------------
------------------------------------------------------------
------------------------------------------------------------
------------------------------------------------------------
------------------------------------------------------------
------------------------------------------------------------
------------------------------------------------------------
------------------------------------------------------------
------------------------------------------------------------
---------------------------------------------------------GGT
TCTGTTGCAAAGT----GGTTCTGTTGCAAAGTTGAAAATCATGTAATATTTAGAAAAAT
AATTAATACTAACAAAAATCTTTACTGTTAAAACAATATTTCCTTTTATAGTTTTGTATA
GATGTGCTTAAAATTTAACTTTGCAACAGAAACAATGAAAGTCTCAATAATAAAAATTTT
AAAGCGGGAGAATTCTTTGTACAAATGTCTTTATATATCATTGAGAATCAAAGCA-TGTG
ATAGCGAATAGACATCAATATACGATGTATTTGAATGGTGAAGAAGTAGGCACACTTGAG
ATGAAACAGTTCTTCAAAAGAGGGGGAAAGCAACAAATTCCTTATATGTTTAATTACAAA
TTTGAAGTGTTTGATGTAAGCAATCCGTTTTTTAGTAATGAAACGAAAATCACATTTTAG
AATGACGTATTATTAGCCGCAAAGCGTAGTTTTTTAGATATTTTAAAAAGCAAACGAACT
AAAAAATGAGGCGAAAAACATACTATACACATTTACAGCACTAGAGTAGAGAAAGAAATA
TTAATAACTATTTACTTACAATGCATAATCAATAAGCAAACACAATAAACGGACTATAGG
CGTAGCAAAATTGAATCAAAATAATAATTTATTTAACCATTAGCGAATAAAGATTTTAGT
ACAAATATACTCTATTATCATAACGGCTAAAAAAGATAGTGAAGGTAATAAAACAAACCA
TATTGACATAGCTATCTCTCCTTACTCATCATATTTTGTATTTAAAAGCTAAACTTATAA
GTAAAATTGATAAATGATTTTAAATATAGTTTAACAAAAATAATTAAAAACGAAATAACT
CACAATTGATATATTGGAATTTATATAAAATTTTTAAATATAAAATAAGTCATATATTAC
TCGCTTGTATCTTCACTAATGTCGGATTAACTAAAATTATTATGTATTCAACGCCAGTAT
TAATGTTTATCTATCCGTTAGCGATTACACTGATTTTATTAACGCTTGTCAGTCCATTAA
TTAATCATTCGACAATTGTACATAAATTTACAACGTTCTTTACAATGTTTGCAGCGTTCT
TTGATGGTTTAAACGCATGCCCAGAATTCTTTGCAAAGACATCATTTGCACAAGCGTTAA
TAATTTTCGCTGAACGTTATTTACCGTTCTTCACAATTGGAATGGGTTGGATTGTTCCGG
CAATCATAGGATTTGTAGTAGGACTTATCGTTTATTTAATTCGTTCTCGTAGACAAACTC
AAACACAATAAATATTAAATAATAACATGTAAGCCTAGGACATAAATCAATGTCTCAGGC
TAAAATTATATATTGTCAGTCGTTGACTGAATTAAAATGAGCTTGTAACAAGCATCTTTT
TATTCTAGTCAACCTTGCCTGGCAGGTGGGGTCCCAGTAAAGAGAATTTCATAAAGAAAT
TCTACAAGCTAAGTAAGCTGGGGTTACGACAAAATAAATTTTGAAAAATATTATTTCTGT
CCCGCTCCCATAGCTTATTTTTTGCATTCAATCATAACTTTTAAAATTCTTATTGTGCAA
TTGTACATAGTGTAGTACTATTTAAAACGTAATTATTACGATTTAAAACGAGCGAGGAGA
ATTAGATGACTAAGAGTTATGATGTTTGGTGGCAAAAAGGCCAAGAATCAGATGATGATA
TGGCGTGTGACCATCAAGAAGCTTGGGAGAGAACTATAGAAATGCTTGATACATCGGATA
TCAAAGGGAAGACAATCTTAGATGTGGGATGTAATCAAGGCGGATTTTTAAGAAAATTAT
ATGACACAACGCCATTTAAAGAAGGTGTCGGCATAGATTTAGCACGTTTATCTTTAGAAA
AGGCAGAAACTTTAAAAGGTGAACGACCACTTACATATTATTTAACGGATAAACCACAAG
AGACAAATAGAACATTTGATACTGCTGTAAGTACATCTGTTTTGTACTTAATCGAAGACA
TTCCACAACATGCACAAGATTTAAAAGAAGTGTTGAAACCGGGAGGCGTTTACTATGCTT
CATTCGCCGATTTAACCAATAATCCTAGTCGTCAATTTATGGATGATACGATTAATCAAT
ACGGCGCAACACCTTCTCAGAACCATTCTTTAAAACATATCGTTGATAGCTTTGTTGATG
CAGGGTTTGAAGTTGCAGTAATGAAAGAACCTGTGCCTGTCGTGATTGATTTAACACATT
ATAGTGATTTTTATCTATCACCAAATGATTATCTACAAACACTTTATGAGGAATCATTTT
TAATTAAAGCAAGCGTGAAAGAAGGTATCGGGAAATGAAAAAGCGTGTATTAATTACAAT
GGCAGCAAGCGCAACGTTCTTATTAGCAGGTTGTGGGAATGACCAAAAAGAAGATAAAAA
TATCACAGTATCGCTACCTACTGAAGCGAAAGCAGATAAACTTGACGCACAAGGTTATGA
CGCCGCAATGCCAGTCTATAGTGCAGTATATGATTCATTAGTTAAATATGATAAAGATAA
AGGTGTGAAAGCTGGTTTAGCAGAAAAATGGCATGTTGACGACTCAGGAAAAGTCTATGA
TTTCCATTTGAAAAAGAACGTTAAATTCTCAGATGGCTCAGCTTTAGATGCTAAAGCAGT
GAAATTCTCGATTGAGCGTGCGAAAGCGATGAACAAAGATACGACTGTAGAAACGTTAAA
AAAATTGGATAAGGTTGTTGTTAAAAATAATCATGTTGTCCAAATTAGATTGAAGTCACC
ATCAAATCAAGTTTTGAATGAATTAACACAGGTGAGACCGTTGCGTATTATGAGTCCACA
TTCCGTTGAAAATGGTAAAGTAAATGGCAAATTTGAAAAAGCGATTGGAACAGGTGCCTT
TGTCGTTAATAAAACTGGCAAAGAAAAAACGACAATGAAGCCAAATAAATATTTCAACCA
TAGCCATCCCGTAAACTACAATCTTGCGTTCCAAACGATTGAAGATGGAGATTCAAGAAA
CTCAGCAGTACAAAGTGGTTCTGTAGATATTTCTGGTGGTGCTTTAGGAATGCTGTCAGA
TCAACAAATTAAGCAAGACAAGAAAAATAAAAAATTAACTGTTGAAGATAAACCAAGTAC
AGTAAGTCATTTCATGGCATTTAACCCAGATAAAGATGTATTAAAAAAGCGTACAATCCG
TGAAGCCATTAGTAAGAGCATCGATACAAAAGATATTGCGGGTAAATCTGTAAATGGTTT
ATTCCAGAAGAACGTAGAATTTGTAAATAAAGATAATCAACAGGCACATGACTATGATGT
AAAAGATGCTGAGAAGTTACTTAAAGAAGCAGGTTATCACAAAAACAGTGACGGTATTTT
TGAAAAAGACGGTAAATCATTAACATTTAATTTGGTTATTCAAACGGCAGAGTTCCCAAG
TTGGAAAGATAAAGCGGAAAAAGTGCAACGTCAACTTAAAAAAGCTGGCATTAAGTTAAA
TGTGAAAACGTTAGATTCACAATCATACTATGATACGTTATGGACGAAAAAAGATTATGA
CCTCATCTTCTATAGAACGTATTCAGATGCCTTAATGCCATATAATTTCATGAGTTCAGT
ATTTAAAAATAATGATGGCAAGTCAGGTGTATTAGCTAATGATAAAACATTGACTCAGCA
ACTAGATGACTTCCCAACAACTGTATCTAAAAAAGAACAACAGCGTTCATTTGATGAAAT
ATTCAAACACTTTAATCAACAATATTATGGTGTGCCTATTGCTTATCCAAATGAAACCTT
TGTCGTTAGTGATAAAGTGAAGCAATTTAAATTCTCTGGACTTACTGATGCTCCTATTGA
TTATAAAGCGTTGAAAGTTAATGAGTAACAATGCTTAAACGAACAATAAAATTAATACTT
TACTTAATCGTGAGTTCGTTTATTATATTCGTTTTAGTCGAGAAGACATCAGGTAATCCA
GCGATACTATACTTACAACGTCATGGTTATACGTCGATTACCCAGGAAAATATTGAAGCA
GCACAACATAAACTTGGTTTGGGCCAGCATTTTTTATTAAGATATATCGATTGGGTTGGA
CATGCACTTACTGGTAACTTGGGATACAGTTTTAGTACAAATGAGCCAGTAACAACTATG
ATTATGGAGGCCGTCATTCCAACATTAATATTAATCGTTGTTTCAAGTTGTATCATGTTG
CCATTGGGTTATATGGTTGGTTATTTTATTGGGACGCGCCCACATACTCGATACGCGAAT
GGTATTCGTGGATTCGCTCAAGTGATGACTTCTATGCCGGAATATTGGTTAGCCATTTTG
TTTATATATTATTTAGGAGTACGTTGGCAGTTGCTACCTTTTGTAGGTAGCGATTCCTGG
CAACATTTCGTGTTACCCATCTTCACCATTGTTGTTATAGAAGGATGTCATATCTTATTG
ATGACATCGCACCTTATTGCGCCAACGTTAGATAACGATGCGTATCAACTTGCTCAGTTA
AGACATTACTCATTAAAGGCACGTATCATTGTCCAGATTAAAGAGATATTTGCACCACTC
ATGACCATTTCAATTAACAGTGTGATTCATTTAATTGGAAAAGTAGTCATACTTGAAGTA
ATCTTCAGCATGTCTGGTATAGGGAAATTATTAATTAATGCTATCAATCAACGAGATTAT
CCACTTATTCAAGGCATTGTGGTCTTTATCATTGTCTTAATTATGTTCATTAATTATTTA
GGCGACATTATTATTTTAAACAATGAACCTAGACTTCGACGACGACATACCAAACGCCAA
GCCCATGAGAAAAGAGGTGTGTCGTGATGAAAAAATATCAAACTTACATCGCCATAAGTG
CAATATTAAGTGTGATGTTTGTGCTAATTGTATATTGCTTTATGCAAGACACACAAAACT
TGGACCCACTTCAATCACCTAATAGCCAACATTGGTTAGGCACGGATCAATTAGGCAGAG
ATTTCTTAGTCAGACTGATTGTAGGTAGCCTAGTCACATTAAGCTTAACTAGCGTGGTAA
TTCTGTTAAGTGTTTGTATTGGACTGGTCTTTGGGTTAATTGCAGGTATAGAAAGAAAAT
GGTTAGACCAAATCATCATGTTTATTGCTGATATGCTATTGGCAATTCCTTCGTTTATTA
TTGCATTAGTCATCTTAAGCTTAGTAAGTAATTCAATGCTAGGTTTGATACTTGCTTTAA
CGATTGGATGGATAGGCCGTTATTTACGTTATTTCAGAAATTTAACACGAGATATTCAAA
AACGTCCCTTTGTCAGTTATGCAAGACTAAGTGGTAACTCAACGTTTAAAACGACAGTGA
CGCACATGATTCCGCATTTACTAAGTAATATATTTGCTTTGGTCACGGCTGACTTTGGCA
AAATGATGCTAAGTATATCTGGACTTGCTTTTTTAGGCCTAGGTATTAAACCACCGACGC
CCGAGTTAGGAACCATTCTCTTTGACGGGAAAAGTTATTTCAATGGAGCACCTTGGCTCT
TCTTCTTCCCTGGTGTATTGTTAGGAGGTTTCGCCTTATTATGTCAAATGATCAACAAAA
AAATAACGCAATGAATACTGTAGTTAAAGTCAATCAATTATCCATCTTAGATCATAATCA
GTCATTGTTAAACGATGTGAATTTGACAATAACTAAAGGTGCATTTCATTGCATTATAGG
TGAGAGTGGTAGTGGGAAGTCATTATTGACGAGAACTATTCTTGGAATGAAGCCTTCACA
ACTAAGCTATCAAGGAGATATCAAGATTGATTTAAATAAGGTGGATGCCGTTTTTCAAGA
TGTTCAAAGTAATATGTTTCAAAACGTGAACTTGGCTAAACATTTCCAATATATTTATGA
AGCTAACCATTCACAACTATCTAAACAAGATATCAAGGAAGACGTCCTAGATAAAATGCA
ATTACTCGGTTTAAATCAAGGTGAACAATTACTTAAACGATATCCCTTTGAACTTAGTGG
AGGTATGGCACAACGTATAGCCTTTATAATGTCATTAATTAGACGCCCGGACTACTTATT
TTTAGATGAACCGACGAGTGCGCTAGATCAAGAGAATGTTAAAAAGTTTATGCACTATTT
GATTAAGGCACAGGAACATTATCAAATGACAATTGTCTTTATTACACATGATATTAACTT
AGTTAAGGATTATGCCACTCATATTAGTATTATGCAGCAAGGTCAATTGATTGAGAGTGG
TGAGGCATCATCCATTTTAGCTAACCCCATACATAGCTATACGAAAAATTTAATTGCTAT
CGCACATCGGAGACAGGCCTATGCTTAAAATTGAAAGATTAACTAAATACATTGATGGGA
AACTTATCTTCAAAGATATATCATGTGCAATTAATGACCAACATTTACTTATAAGTGGTG
AAAGTGGCTGCGGTAAGTCTACGTTAGCCAAGATTATCGCCGGATTAGATATGAATTATC
AAGGTAACTTATACTTTAATGGCCAATTACGTAAGTCATATACGGCAAAAGAATGGATGA
AACACATCCAATATGTGCCCCAGTATCAACGTGACACATTAAATAAGCGTAAAACCGTAT
TATCTACGTTATTAGAACCACTTAAGAATTACAAATTTGATAAGCAGAGTTACACATCAA
GAATAGAAGCGGTACTTAGACAATGCAAGTTACCACAAAGCATACTTAATCAAAGCATTT
CGACGCTAAGTGGTGGACAATTTCAACGTGTATGGATAGCAAAGGCACTAATTCTAGAGC
CGGAGATATTGATATTAGATGAAGCAACGACAAACTTAGATGTGATTAACGAGGAAGAAA
TACTTCAAATGTTAATTACGTTAAAGCAAACGCAATTAATCATTATTTCACATGATGCGT
ACGTCTTGAGTCGCTTTAAAGGCGTTCAGTTACAACTCAAACAATTGAATAATTAGAGTC
AAACCTCCTGATAAGGTATATACTTAATGGTACATACTGGCACTGAACCCTTAAAACGGG
AACTTAATAAAACACCATGTTCTAGGCTATTAATTCTCTGTATTTTACAGGGGATAAGTA
GCCTAGTTTTTGTTGAATTCGATTATTATTATAGTTTTTAATATTCTTTTCGACAATATC
TATTACAAATATGATTAGAGCGATTAAGCTCATTATTGATGTAAAAAGTTTCAGACTTTA
GGGAGGAATGGAAACTTTCTATCGGGGCGTTATCGGCAGGTGTTCCCTTTCGGGACATAC
TTCTGATAATGCCTTTTTCTTCGCACAATTGATAATAAGCATAAGATGTATAAACGTTGC
CTTGATCACTATGTAATATACAGCCCTCAGGTATATCGATTTGATTTAATGTATCATTAA
CTAAACTTTGGTCTTGTTTATCATCTATTTTATACGCCACAATTTCTCCGTTATAAATAT
CCATTATCGAAGATAAATACAACATAGAATGACCAAATGGTAAATAAGTAATATCGGTTG
TTAATACTTCCATTGGACAACTCGCTTTAAATTGTCTTTGTAATAAATTGTCCGTTTTAT
AATACGTTTTACCTATTCTTGTCGTCTTTTTAGGTCTAACTCGGCAGTTCAAATGATGCT
TCTGCATCATTCTCTGTACTTTCTTATGATTAATTGGTGATGTATAACATTGATTAATCA
ATGCTGTAATCTTACGATAACCGTAGGTCTCTTCAGATCTACGGATTTTCTCCATGCCAC
GAAATTAGGCATATGTTATCCAGTTAAGGGAACAACTACATGATAAAATGGTAATTAGCT
ATATTTTTCTAATTTTACAACAGAACCTCGTTATTTCCTCCTGATTTAGATGGGTTAGCA
AATCATGTGAATTGGATTATGCAAGCACAACCATATGAATCAAATAATATAACAGATGAG
TTGGATTCAATTAATGAATAAATTGAATGGGGAGAATAGTATGAAAGAATTAGAAAAAGT
GCTCAAAAATCCGTATATATCAGAAGGTGTAAAAAGAATAGTGCAGTAAATGAATAAGGA
TGGAATGCAGTTATTAAATGATTACTATGATGAAAATTCTAATCTTTATCAACGAGCTCA
ACTGGAGACCATTGCAAATGAATTCTATGCTGACCCTAATATAATTAAAAAATTATATTA
GTACTTTATTGCGTTTAATTAATGAAATCTATAGTGTGATAAGAAAAGTTTTGTATTAAT
ATATAAAGTGTTAATGTCACTTTAATAAGCGGCGTATTATTTATAAAAAATATTATATAA
TAAACGGAAAATTGATTTTAAGAATGATACAGAGGGATGTGATATGAATAAAGTAAGAAT
GGTAACATATGAGCCTATGATTTTTAAAAAAAGAAAAGGAAATAAAATTGTAAAAAACAA
TGTGGATATACTACCGTATTTGGATGCCTCTTTTCGAACAGAGCCATCATTAAACGTAGA
GTATCCAGGAATATCATCATTATGTAGAGGAGAAAAGTTAGCTCCGAAATTAAAAAAGGG
TGATAAAGTAGTATATATCGCTAAAAAAAATAAGTATGATCAGGATTTTAAGCATTGGCG
ACTTGTTGCAATTTTGGAGGTGATTGAAATTAAGAGTTGTCATTACGCTGCAAGCAAATG
GTATGAAGAAAATAATTATACATTACCTAAAAATTGTATTGTAGATGGTAATCCTCCGCT
GACTCTTGATAAAACTACTGTTAAGGATCAAAGTACTATTGACGAAAGAGAAAGAGGTTA
TAATTGTAGAGCAAAAAAGTATCCTCAATTTAATATTTGTAAAAAATATATTTAAATTTA
GAAACTCCTCCAATAATTACTGAAGAAAAAATGAAAGAAATATTTGATAATAAAATTCCC
GTGATACAAAATTATAAAATATTAAATGAAAATCAATATAGAGAATTAGAAACATTATCG
CAAAATAATTAATAATAAATAAGGAAACCACTGCTGCATTTAGAATAAAATTGTAACGCA
ATTTTTTATGAAAATTATTGTATTATTTTCATTCGTTATTTAAATTTTAATAGTATATAA
ATTAAGTGAGTATAAACCGCATCATCAACTGATAAGCAGAAGCATATCATAAGTGATGCG
GTTTTTATTAATTAGTTGCTAAAAAATGAAGTATGAAATATTAATTATTATTAAATTTTG
ATATATTTAAAGAAAGATTAAGTTTAGGGTGGATGAATG
>

>>orfX_Dresden-275757
ATGAAAATCACCATTTTAGCTGTAGGGAAACTAAAAGAGAAATATTGGAAGCTAGCCATA
GCAGAATATGAAAAACGTTTAGGCCCATACACCAAGATAGACATCATAGAAGTTCCAGAC
GAAAAAGCACCAGAAAATATGAGCGACAAAGAAATTGAGCAAGTAAAAGAAAAAGAAGGC
CAACGAATACTAGCCAAAATCAAACCACAATCCATAGTCATTACATTAGAAATACAAGGA
AAGATGCTATCTTCCGAAGGATTGGCCCAAGAGTTGAACCAACGCATGACCCAAGGGCAA
AGCGACTTTGTATTCGTCATTGGCGGATCAAACGGCCTGCACAAGGACGTCTTACAACGC
AGTAACTACGCGCTATCATTCAGTAAAATGACATTCCCACATCAAATGATGCGGGTTGTG
TTAATTGAGCAAGTGTATAGAGCGTTTAAGATTATGCGTGGAGAAGCATATCATAAGTGA

>>orfX_Oerebro-086360
ATGAAAATCACCATTTTAGCTGTAGGGAAACTAAAAGAGAAATATTGGAAGCTAGCCATA
GCAGAATATGAAAAACGTTTAGGCCCATACACCAAGATAGACATCATAGAAGTTCCAGAC
GAAAAAGCACCAGAAAATATGAGCGACAAAGAAATTGAGCAAGTAAAAGAAAAAGAAGGC
CAACGAATACTAGCCAAAATCAAACCACAATCCATAGTCATTACATTAGAAATACAAGGA
AAGATGCTATCTTCCGAAGGATTGGCCCAAGAGTTGAACCAACGCATGACCCAAGGGCAA
AGCGACTTTGTATTCGTCATTGGCGGATCAAACGGCCTGCACAAGGACGTCTTACAACGC
AGTAACTACGCGCTATCATTCAGTAAAATGACATTCCCACATCAAATGATGCGGGTTGTG
TTAATTGAGCAAGTGTATAGAGCGTTTAAGATTATGCGTGGAGAAGCATATCATAAGTGA

>>sRNA6 Dresden-275757
~~~~~~~~~~~~~~~~~~~~~~~~~~~~~~~~~~~~~~~~~~~~~~~~~~~~~~~~~~~~
~~~~~~~~~~~~~~~~~~~~~~~~~~~~~~~~~~~~~~~~~~~~~~~~~~~~~~~~~~~~
~~~~~~~~~~~~~~~~~~~~~~~~~~~~~~~~~~~~~~~~~~~~~~~~~~~~~~~~~~~~
CAACGAATACTAGCCAAAATCAAACCACAATCCATAGTCATTACATTAGAAATACAAGGA
AAGATGCTATCTTCCGAAGGATTGGCCCAAGAGTTGAACCAACGCATGACCCAAGGGCAA
AGCGACTTTGTATTCGTCATTGGCGGATCAAACGGCCTGCACAAGGACGTCTTACAACGC
AGTAACTACGCGCTATCATTCAGTAAAATGACATTCCCACATCAAATGATGCGGGTTGTG
TTAATTGAGCAAGTGTATAGAGCGTTTAAGATTATGCGTGGAGA
>>sRNA6 Oerebro-086360
~~~~~~~~~~~~~~~~~~~~~~~~~~~~~~~~~~~~~~~~~~~~~~~~~~~~~~~~~~~~
~~~~~~~~~~~~~~~~~~~~~~~~~~~~~~~~~~~~~~~~~~~~~~~~~~~~~~~~~~~~
~~~~~~~~~~~~~~~~~~~~~~~~~~~~~~~~~~~~~~~~~~~~~~~~~~~~~~~~~~~~
CAACGAATACTAGCCAAAATCAAACCACAATCCATAGTCATTACATTAGAAATACAAGGA
AAGATGCTATCTTCCGAAGGATTGGCCCAAGAGTTGAACCAACGCATGACCCAAGGGCAA
AGCGACTTTGTATTCGTCATTGGCGGATCAAACGGCCTGCACAAGGACGTCTTACAACGC
AGTAACTACGCGCTATCATTCAGTAAAATGACATTCCCACATCAAATGATGCGGGTTGTG
TTAATTGAGCAAGTGTATAGAGCGTTTAAGATTATGCGTGGAGA
>>dam5_Dresden-275757
------------------------------------------------------------
------------------------------------------------------------
------------------------------------------------------------
------------------------------------------------------------
------------------------------------------------------------
------------------------------------------------------------
------------------------------------------------------------
------------------------------------------------------------
------------------------------------------------------------
------------------------------------------------------------
------------------------------------------------------------
------------------------------------------------------------
------------------------------------------------------ATGGGA
AAAAAAAAGAACTTAAGTATTACAGAGATAGAGAATTCTGTAAATACTTTGATTAATCAT
TTGAAAGAGAAAGATTTTATAACTGAATTTTTAAGTTTCTATGATATACCAAAAACTTCA
ATTACACGAGCAAAAGTAAAATTTGATAAAGGTGAACCATTTATAATTAAAAATAAAGTA
TACTATACAGAAATTCAAGGTGAAGTTATTACAGCAATAGATGCTATTGAGCATGAAATA
TTAAATCAGAAATCCAAACCGAGATATCTTATTGCAAATAATTATTCTGAAATTGCAGCT
TTAGATATTAAAACTCGAGACACACTTAACATTCCATTAAGTGAGTTACCATCAAAAGCT
GATTTCTTTTTAGCGTGGAATGGTATCGAAAAGTCAGATTATCAATCTGAACATCCAGCC
GATAGAAAAGCAGCTGAACGGTTTGCAAAACTTTACGATGTGCTTGAAAAGGATAATCCT
AATGTTAAAGAACACTCATTTAACACATTTTTAATTCGTATATTATTTTTATTGTTTGCA
GAAGATACGGGAATTATGAAGAAAGGTATATTTACTAATACACTTAAAATAAGAACAAAA
GAAGATGGCAGTAATTTTAATGAAGTTATTGAAGAGTTATTTGAAATTTTAAATACTAAT
GAACTAAATCGAGATAAAAAATCAGATTGGTTAAAAATATTTCCTTATGTTAATGGTAAA
CTTTTTAGTGAGCCTCACGTATCCTTAATTTTTACAAAGAAATCTAGAAAGTTACTGATT
GAAGCTGGCGAGCTTCTAAATTGGAACGAAATTAATCCTGATATTTTGGGTTCAATGATT
CAAACAGTATCCTCTTCTAAAAAAAGGCAAGTATCAGGAATGCACTACACTAGTGTTCCT
AATATTATGAAAGTAATAAAGCCTCTTTTTTTAGATGAACTTTATAAAATATTTAATGAT
TTATCTGCTCAATATGAAGAAAATAAAATTAAAAATATTACAGAGAAAACAAAAAAAACC
TATAATAAGAAAATAATTAACTCTTTATCGGATTTGTTAGAAAGAATTTCAAGGATTAAT
TTTTTAGATCCTGCATGTGGTTCAGGAAATTTTTTAATTATAGCATATAAAGAAATCAGA
CGTCTTGAAATAAAAATACTTGTTTTATTAGATGAAATACAGCAATCAGACACTATGCCA
ATGACAGCGATACATTTAGAAAATTATAATGGTATTGAAGTTGATGACTTTGCGCATGAA
GTAGCGAAATTATCTCTCTGGATTGCTGAACATCAAATGAATGAAGAAATGGAAAAAGCT
TTACCTGGTTATATTTCGGCTCTACTACCCTTAAAAGATTCTGGAAATATAGTTTTAGGA
AATGCGTTGAGGATTGATTGGAATAATATTATACCTCAAAATAAAAATGAGGAAATTTAT
ATATTTGGTAACCCACCCTATATTGGAGCAGCTAATAAAAACGAAAACCAAAAAAACGAT
TTAGCTTTTGTGTTTCATGATACAGATATTTCATTTGGAAAATTGGATTATATCACGGGA
TGGTTTTATAAATCTGTTAAATTTATGGAAAAAAGAAAATCTGTCTTTGCATTTGTTTCA
ACAAATTCAATTGTCCAAGGAGAACAAGTTTCTTTAATTTGGCCTGAATTATTTAAAACT
GCACAAATAAGTTTTGCTTATCCATCTTTTAAATGGTCTAATAATGCAAAATCAAATGCT
GGTGTTACAGTAGTGATAATTGGTTTCGAATATAAAGATTATTTAGGACCAAAAAGTATA
TATTCTTCAAATGGAACAGTAAAAAAGGTGGATAATATTACACCTTATTTAGTTGAAGGG
GTAAATATAATTGTTGAAAAAGAAAATAAATCAATAAATGGCTTTACAGAGATGGTTAAA
GGAAGTTCTCCAACTGATGATGGTGGATTAATATTTTCAGAGTATGAATATCAACAAGCT
ATAGAACTTTATCCAAATTTGAAAGATATTTTAAAAAAATATCAAGGATCAAGAGAATAT
ATTAATGATATAAGCAGATATGTTCTTTGGATGTCTGATGATGACGCTAAATTATTTAAA
AATAATCCTATAATTTCAAAAAGACTTGAACACGTACGTCAATTTAGATTAAATAAAAAG
GGAAACACCTTGAAAAAAGCTGAAACACCTTGGGAATTCGTTTCTAATGGTAAAAGAAAA
GCAGCTTTGAAAAAAAATAAAAATATGAAACAAATCTTAATACCACGAGTTTCTTCAGAA
AATAGATATTACGTTCCAATGGGATATGTTAATAAAGATACTATAATATCTGATTCATCT
ATGGCAATTTATGATGCTCCATTATGGCTTTTAGGATTACTTCAATCACGAATGCATATG
GTTTGGCTTAGAGCAATTGGTGGAAAATTAAAAACTGATTATAGATACTCCTCAGGGCTA
GTTTATAATACTTTTCCAATACGAAGATTATCTCCTCAACGATTAAAGGAAATTGAACGT
GTGATAACGGATATTTTAGATTTAAGGGAGTATGAAGGTGGTAGTTTAGCTTACCTTTAT
AATAGTAAAACTATGCCAATTAGTTTAAAAGAAAAACATCAAGAACTTGATGGTATAGTG
GAACGCGCATACCGACAAAAACCTTTTAATAGTGATGAAGAACGTTTGAGTACCTTACTA
ACATTATATAAAGAAAAGAAGGTAATAGTAGATGACAACTAA
>>dam5_Oerebro-086360
~~~~~~~~~~~~~~~~~~~~~~~~~~~~~~~~~~~~~~~~~~~~~~~~~~~~~~~~~~~~
~~~~~~~~~~~~~~~~~~~~~~~~~~~~~~~~~~~~~~~~~~~~~~~~~~~~~~~~~~~~
~~~~~~~~~~~~~~~~~~~~~~~~~~~~~~~~~~~~~~~~~~~~~~~~~~~~~~~~~~~~
~~~~~~~~~~~~~~~~~~~~~~~~~~~~~~~~~~~~~~~~~~~~~~~~~~~~~~~~~~~~
~~~~~~~~~~~~~~~~~~~~~~~~~~~~~~~~~~~~~~~~~~~~~~~~~~~~~~~~~~~~
~~~~~~~~~~~~~~~~~~~~~~~~~~~~~~~~~~~~~~~~~~~~~~~~~~~~~~~~~~~~
~~~~~~~~~~~~~~~~~~~~~~~~~~~~~~~~~~~~~~~~~~~~~~~~~~~~~~~~~~~~
~~~~~~~~~~~~~~~~~~~~~~~~~~~~~~~~~~~~~~~~~~~~~~~~~~~~~~~~~~~~
~~~~~~~~~~~~~~~~~~~~~~~~~~~~~~~~~~~~~~~~~~~~~~~~~~~~~~~~~~~~
~~~~~~~~~~~~~~~~~~~~~~~~~~~~~~~~~~~~~~~~~~~~~~~~~~~~~~~~~~~~
~~~~~~~~~~~~~~~~~~~~~~~~~~~~~~~~~~~~~~~~~~~~~~~~~~~~~~~~~~~~
~~~~~~~~~~~~~~~~~~~~~~~~~~~~~~~~~~~~~~~~~~~~~~~~~~~~~~~~~~~~
~~~~~~~~~~~~~~~~~~~~~~~~~~~~~~~~~~~~~~~~~~~~~~~~~~~~~~ATGGGA
AAAAAAAAGAACTTAAGTATTACAGAGATAGAGAATTCTGTAAATACTTTGATTAATCAT
TTGAAAGAGAAAGATTTTATAACTGAATTTTTAAGTTTCTATGATATACCAAAAACTTCA
ATTACACGAGCAAAAGTAAAATTTGATAAAGGTGAACCATTTATAATTAAAAATAAAGTA
TACTATACAGAAATTCAAGGTGAAGTTATTACAGCAATAGATGCTATTGAGCATGAAATA
TTAAATCAGAAATCCAAACCGAGATATCTTATTGCAAATAATTATTCTGAAATTGCAGCT
TTAGATATTAAAACTCGAGACACACTTAACATTCCATTAAGTGAGTTACCATCAAAAGCT
GATTTCTTTTTAGCGTGGAATGGTATCGAAAAGTCAGATTATCAATCTGAACATCCAGCC
GATAGAAAAGCAGCTGAACGGTTTGCAAAACTTTACGATGTGCTTGAAAAGGATAATCCT
AATGTTAAAGAACACTCATTTAACACATTTTTAATTCGTATATTATTTTTATTGTTTGCA
GAAGATACGGGAATTATGAAGAAAGGTATATTTACTAATACACTTAAAATAAGAACAAAA
GAAGATGGCAGTAATTTTAATGAAGTTATTGAAGAGTTATTTGAAATTTTAAATACTAAT
GAACTAAATCGAGATAAAAAATCAGATTGGTTAAAAATATTTCCTTATGTTAATGGTAAA
CTTTTTAGTGAGCCTCACGTATCCTTAATTTTTACAAAGAAATCTAGAAAGTTACTGATT
GAAGCTGGCGAGCTTCTAAATTGGAACGAAATTAATCCTGATATTTTGGGTTCAATGATT
CAAACAGTATCCTCTTCTAAAAAAAGGCAAGTATCAGGAATGCACTACACTAGTGTTCCT
AATATTATGAAAGTAATAAAGCCTCTTTTTTTAGATGAACTTTATAAAATATTTAATGAT
TTATCTGCTCAATATGAAGAAAATAAAATTAAAAATATTACAGAGAAAACAAAAAAAACC
TATAATAAGAAAATAATTAACTCTTTATCGGATTTGTTAGAAAGAATTTCAAGGATTAAT
TTTTTAGATCCTGCATGTGGTTCAGGAAATTTTTTAATTATAGCATATAAAGAAATCAGA
CGTCTTGAAATAAAAATACTTGTTTTATTAGATGAAATACAGCAATCAGACACTATGCCA
ATGACAGCGATACATTTAGAAAATTATAATGGTATTGAAGTTGATGACTTTGCGCATGAA
GTAGCGAAATTATCTCTCTGGATTGCTGAACATCAAATGAATGAAGAAATGGAAAAAGCT
TTACCTGGTTATATTTCGGCTCTACTACCCTTAAAAGATTCTGGAAATATAGTTTTAGGA
AATGCGTTGAGGATTGATTGGAATAATATTATACCTCAAAATAAAAATGAGGAAATTTAT
ATATTTGGTAACCCACCCTATATTGGAGCAGCTAATAAAAACGAAAACCAAAAAAACGAT
TTAGCTTTTGTGTTTCATGATACAGATATTTCATTTGGAAAATTGGATTATATCACGGGA
TGGTTTTATAAATCTGTTAAATTTATGGAAAAAAGAAAATCTGTCTTTGCATTTGTTTCA
ACAAATTCAATTGTCCAAGGAGAACAAGTTTCTTTAATTTGGCCTGAATTATTTAAAACT
GCACAAATAAGTTTTGCTTATCCATCTTTTAAATGGTCTAATAATGCAAAATCAAATGCT
GGTGTTACAGTAGTGATAATTGGTTTCGAATATAAAGATTATTTAGGACCAAAAAGTATA
TATTCTTCAAATGGAACAGTAAAAAAGGTGGATAATATTACACCTTATTTAGTTGAAGGG
GTAAATATAATTGTTGAAAAAGAAAATAAATCAATAAATGGCTTTACAGAGATGGTTAAA
GGAAGTTCTCCAACTGATGATGGTGGATTAATATTTTCAGAGTATGAATATCAACAAGCT
ATAGAACTTTATCCAAATTTGAAAGATATTTTAAAAAAATATCAAGGATCAAGAGAATAT
ATTAATGATATAAGCAGATATGTTCTTTGGATGTCTGATGATGACGCTAAATTATTTAAA
AATAATCCTATAATTTCAAAAAGACTTGAACACGTACGTCAATTTAGATTAAATAAAAAG
GGAAACACCTTGAAAAAAGCTGAAACACCTTGGGAATTCGTTTCTAATGGTAAAAGAAAA
GCAGCTTTGAAAAAAAATAAAAATATGAAACAAATCTTAATACCACGAGTTTCTTCAGAA
AATAGATATTACGTTCCAATGGGATATGTTAATAAAGATACTATAATATCTGATTCATCT
ATGGCAATTTATGATGCTCCATTATGGCTTTTAGGATTACTTCAATCACGAATGCATATG
GTTTGGCTTAGAGCAATTGGTGGAAAATTAAAAACTGATTATAGATACTCCTCAGGGCTA
GTTTATAATACTTTTCCAATACGAAGATTATCTCCTCAACGATTAAAGGAAATTGAACGT
GTGATAACGGATATTTTAGATTTAAGGGAGTATGAAGGTGGTAGTTTAGCTTACCTTTAT
AATAGTAAAACTATGCCAATTAGTTTAAAAGAAAAACATCAAGAACTTGATGGTATAGTG
GAACGCGCATACCGACAAAAACCTTTTAATAGTGATGAAGAACGTTTGAGTACCTTACTA
ACATTATATAAAGAAAAGAAGGTAATAGTAGATGACAACTAA
>>helicase5_Dresden-275757
------------------------------------------------------------
------------------------------------------------------------
------------------------------------------------------------
------------------------------------------------------------
------------------------------------------------------------
------------------------------------------------------------
------------------------------------------------------------
------------------------------------------------------------
------------------------------------------------------------
------------------------------------------------------------
------------------------------------------------------------
------------------------------------------------------------
------------------------------------------------------------
------------------------------------------------------------
------------------------------------------------------------
------------------------------------------------------------
------------------------------------------------------------
------------------------------------------------------------
------------------------------------------------------------
------------------------------------------------------------
------------------------------------------------------------
------------------------------------------------------------
------------------------------------------------------------
------------------------------------------------------------
------------------------------------------------------------
------------------------------------------------------------
------------------------------------------------------------
------------------------------------------------------------
------------------------------------------------------------
------------------------------------------------------------
------------------------------------------------------------
------------------------------------------------------------
------------------------------------------------------------
------------------------------------------------------------
------------------------------------------------------------
------------------------------------------------------------
------------------------------------------------------------
------------------------------------------------------------
------------------------------------------------------------
------------------------------------------------------------
------------------------------------------------------------
------------------------------------------------------------
------------------------------------------------------------
------------------------------------------------------------
------------------------------------------------------------
------------------------------------------------------------
------------------------------------------------------------
------------------------------------------------------------
------------------------------------------------------------
------------------------------------------------------------
------------------------------------------------------------
------------------------------------------------------------
------------------------------------------------------------
------------------------------------------------------------
------------------------------------------------------------
------------------------------------------------------------
------------------------------------------------------------
------------------------------------------------------------
-------------------------------ATGACAACTAATTTATTCGAAGTTAATTT
TGAAGAAAAAAATGAAAAAAATACTAATAATCTTGGTATGAGAGAAATGCAAGAAAAAGT
TTATAAAAAACGCTTTGCACGTTATTTATTAGTTAAAGCACCTCCAGCCTCTGGTAAATC
GCGTGCTTTAATGTTTGTGGGTTTAGATAAATTAAATACTCAAGGTCTAAAAAAAATAGT
TATTGCAGTTCCAGAAAAATCAATCGGAAAATCGTTTCGTAATACTAAACTAACAAATTA
TGGTTTTTATTGGGATTGGAATGTAAAACCTTGTAATAATCTAACTATTGGAGTAGGTGA
AACTTCAAAAGTTAAAAGATTTGTTGAATTTATGAAATCTAATGATAAAGACGACAATAT
TCTCATTGCAACACATGCCACTTTGCGTTATGCATTCGAAGAATTAGATGATTCAGCTTT
TGATAATTCATTACTTGCAATTGATGAGTTTCATCATGTCAGTCGAGATGACAGTTCAGT
GCTTGGTAATGCTTTGCGCAGTATTATGAGTAATTCAACTGCACACATTTTAGCCATGAC
CGGATCCTATTTTCGAGGTGATTCTGTGCAAATTTTAGAGCCGAAAGATGAAGATAAGTT
TGAAAAAGTAACTTACACATATTATGAGCAATTAAATGGCTATCAATATTTAAAATCTTT
TGCTATGGGTTATAGTTTTTATCGAGGACAATATACAGAAGCTTTAGATGAAGTTATAGA
TGTGTCGAAGAAATCGATTATTCACATACCTAATATTAATTCTAGTGAATCAACTAAAGA
TAAATATGACGAAGTTGATCGAATTATGGATTTAATTTCTGATGGTGGAAATATTTATCA
AAATAGTGATGGTATATATGAAGTTAATCGGCCTGATGGAAAAGAATTATTAGTTGCCGA
TTTAGTCAATGAAGATTCAAGAGAAAAGGTTACATCTTATTTAGCTAATATAACTGATGA
TATAAAGGATTTAGATAAATTAGATATTATCATTGCACTTGGTATGGCTAAAGAGGGTTT
TGATTGGCCCTTTGCAGAATACGCTTTGACGATTGGTTATCGTAATTCTTTGACAGAAAT
TATTCAAATTATCGGACGAGTAACTCGAGATAGTGCTAATAAAAATCATGCTCAATTCAC
AAATTTAATTGCACAGCCTGATGCTCAAGATGATGAAGTATTATATGCAGTTAATAGTCT
TATGAAAGCAATAACTGCGTCATTACTTATGGAGCAAGTTTTAGCACCTGTTTATAATTT
TAAACCTAAGGATAAAAAAATAGACAATCCTGATGATATATCTATAAAAGGATTGAAACC
TTCTAATACAACAGAACGAACTAAAAAAATAATTAAAGATGATATGGCTGACTTGAAGTC
AAGTATATTACAAAGTGAGCATATTCAAAATGCTATTGTATCTGGTTCTGATGCTCAAAT
GATTAACAAGACTTTAGTCCCGCGTGTGATTATTGAACGTTATCCTGATTTAACAGAGGA
AGAATTGGAAACAGTTCGTCAACATACAGTTGCTAACGTTAATTTTTCAGCAAGTTCTAA
AGTGATTTCAAATGATGGTAGTCGTGAAATTATAAAAATGGCTGATAGATTTATTAATAT
AGATGAATTAAATATAGATTTAATTGATTCTATAAATCCATTTCAGCGCGCGTATGAAAT
GATAAGTCGTGATATTAATGCTCCAACGTTACAATTTATTCAAGATTATATGTCATCGAA
AAAATATGAATTTACCAATGAACAACTAGTGAATGCTTATCAACGTGCAAAACAATTTCG
AATTGAAAATGGGCGTAATCCAGAAAGAAATAGTAAAGATGAGGGAGAAAGATATTTAGC
TTTTGCACTTTTAAGATTAGCTGAAATGAAACGTGAACGAGAGGCTGATAAAAAATAATA
ATGAGTTACTTAGATGA
>>helicase5_Oerebro-086360
~~~~~~~~~~~~~~~~~~~~~~~~~~~~~~~~~~~~~~~~~~~~~~~~~~~~~~~~~~~~
~~~~~~~~~~~~~~~~~~~~~~~~~~~~~~~~~~~~~~~~~~~~~~~~~~~~~~~~~~~~
~~~~~~~~~~~~~~~~~~~~~~~~~~~~~~~~~~~~~~~~~~~~~~~~~~~~~~~~~~~~
~~~~~~~~~~~~~~~~~~~~~~~~~~~~~~~~~~~~~~~~~~~~~~~~~~~~~~~~~~~~
~~~~~~~~~~~~~~~~~~~~~~~~~~~~~~~~~~~~~~~~~~~~~~~~~~~~~~~~~~~~
~~~~~~~~~~~~~~~~~~~~~~~~~~~~~~~~~~~~~~~~~~~~~~~~~~~~~~~~~~~~
~~~~~~~~~~~~~~~~~~~~~~~~~~~~~~~~~~~~~~~~~~~~~~~~~~~~~~~~~~~~
~~~~~~~~~~~~~~~~~~~~~~~~~~~~~~~~~~~~~~~~~~~~~~~~~~~~~~~~~~~~
~~~~~~~~~~~~~~~~~~~~~~~~~~~~~~~~~~~~~~~~~~~~~~~~~~~~~~~~~~~~
~~~~~~~~~~~~~~~~~~~~~~~~~~~~~~~~~~~~~~~~~~~~~~~~~~~~~~~~~~~~
~~~~~~~~~~~~~~~~~~~~~~~~~~~~~~~~~~~~~~~~~~~~~~~~~~~~~~~~~~~~
~~~~~~~~~~~~~~~~~~~~~~~~~~~~~~~~~~~~~~~~~~~~~~~~~~~~~~~~~~~~
~~~~~~~~~~~~~~~~~~~~~~~~~~~~~~~~~~~~~~~~~~~~~~~~~~~~~~~~~~~~
~~~~~~~~~~~~~~~~~~~~~~~~~~~~~~~~~~~~~~~~~~~~~~~~~~~~~~~~~~~~
~~~~~~~~~~~~~~~~~~~~~~~~~~~~~~~~~~~~~~~~~~~~~~~~~~~~~~~~~~~~
~~~~~~~~~~~~~~~~~~~~~~~~~~~~~~~~~~~~~~~~~~~~~~~~~~~~~~~~~~~~
~~~~~~~~~~~~~~~~~~~~~~~~~~~~~~~~~~~~~~~~~~~~~~~~~~~~~~~~~~~~
~~~~~~~~~~~~~~~~~~~~~~~~~~~~~~~~~~~~~~~~~~~~~~~~~~~~~~~~~~~~
~~~~~~~~~~~~~~~~~~~~~~~~~~~~~~~~~~~~~~~~~~~~~~~~~~~~~~~~~~~~
~~~~~~~~~~~~~~~~~~~~~~~~~~~~~~~~~~~~~~~~~~~~~~~~~~~~~~~~~~~~
~~~~~~~~~~~~~~~~~~~~~~~~~~~~~~~~~~~~~~~~~~~~~~~~~~~~~~~~~~~~
~~~~~~~~~~~~~~~~~~~~~~~~~~~~~~~~~~~~~~~~~~~~~~~~~~~~~~~~~~~~
~~~~~~~~~~~~~~~~~~~~~~~~~~~~~~~~~~~~~~~~~~~~~~~~~~~~~~~~~~~~
~~~~~~~~~~~~~~~~~~~~~~~~~~~~~~~~~~~~~~~~~~~~~~~~~~~~~~~~~~~~
~~~~~~~~~~~~~~~~~~~~~~~~~~~~~~~~~~~~~~~~~~~~~~~~~~~~~~~~~~~~
~~~~~~~~~~~~~~~~~~~~~~~~~~~~~~~~~~~~~~~~~~~~~~~~~~~~~~~~~~~~
~~~~~~~~~~~~~~~~~~~~~~~~~~~~~~~~~~~~~~~~~~~~~~~~~~~~~~~~~~~~
~~~~~~~~~~~~~~~~~~~~~~~~~~~~~~~~~~~~~~~~~~~~~~~~~~~~~~~~~~~~
~~~~~~~~~~~~~~~~~~~~~~~~~~~~~~~~~~~~~~~~~~~~~~~~~~~~~~~~~~~~
~~~~~~~~~~~~~~~~~~~~~~~~~~~~~~~~~~~~~~~~~~~~~~~~~~~~~~~~~~~~
~~~~~~~~~~~~~~~~~~~~~~~~~~~~~~~~~~~~~~~~~~~~~~~~~~~~~~~~~~~~
~~~~~~~~~~~~~~~~~~~~~~~~~~~~~~~~~~~~~~~~~~~~~~~~~~~~~~~~~~~~
~~~~~~~~~~~~~~~~~~~~~~~~~~~~~~~~~~~~~~~~~~~~~~~~~~~~~~~~~~~~
~~~~~~~~~~~~~~~~~~~~~~~~~~~~~~~~~~~~~~~~~~~~~~~~~~~~~~~~~~~~
~~~~~~~~~~~~~~~~~~~~~~~~~~~~~~~~~~~~~~~~~~~~~~~~~~~~~~~~~~~~
~~~~~~~~~~~~~~~~~~~~~~~~~~~~~~~~~~~~~~~~~~~~~~~~~~~~~~~~~~~~
~~~~~~~~~~~~~~~~~~~~~~~~~~~~~~~~~~~~~~~~~~~~~~~~~~~~~~~~~~~~
~~~~~~~~~~~~~~~~~~~~~~~~~~~~~~~~~~~~~~~~~~~~~~~~~~~~~~~~~~~~
~~~~~~~~~~~~~~~~~~~~~~~~~~~~~~~~~~~~~~~~~~~~~~~~~~~~~~~~~~~~
~~~~~~~~~~~~~~~~~~~~~~~~~~~~~~~~~~~~~~~~~~~~~~~~~~~~~~~~~~~~
~~~~~~~~~~~~~~~~~~~~~~~~~~~~~~~~~~~~~~~~~~~~~~~~~~~~~~~~~~~~
~~~~~~~~~~~~~~~~~~~~~~~~~~~~~~~~~~~~~~~~~~~~~~~~~~~~~~~~~~~~
~~~~~~~~~~~~~~~~~~~~~~~~~~~~~~~~~~~~~~~~~~~~~~~~~~~~~~~~~~~~
~~~~~~~~~~~~~~~~~~~~~~~~~~~~~~~~~~~~~~~~~~~~~~~~~~~~~~~~~~~~
~~~~~~~~~~~~~~~~~~~~~~~~~~~~~~~~~~~~~~~~~~~~~~~~~~~~~~~~~~~~
~~~~~~~~~~~~~~~~~~~~~~~~~~~~~~~~~~~~~~~~~~~~~~~~~~~~~~~~~~~~
~~~~~~~~~~~~~~~~~~~~~~~~~~~~~~~~~~~~~~~~~~~~~~~~~~~~~~~~~~~~
~~~~~~~~~~~~~~~~~~~~~~~~~~~~~~~~~~~~~~~~~~~~~~~~~~~~~~~~~~~~
~~~~~~~~~~~~~~~~~~~~~~~~~~~~~~~~~~~~~~~~~~~~~~~~~~~~~~~~~~~~
~~~~~~~~~~~~~~~~~~~~~~~~~~~~~~~~~~~~~~~~~~~~~~~~~~~~~~~~~~~~
~~~~~~~~~~~~~~~~~~~~~~~~~~~~~~~~~~~~~~~~~~~~~~~~~~~~~~~~~~~~
~~~~~~~~~~~~~~~~~~~~~~~~~~~~~~~~~~~~~~~~~~~~~~~~~~~~~~~~~~~~
~~~~~~~~~~~~~~~~~~~~~~~~~~~~~~~~~~~~~~~~~~~~~~~~~~~~~~~~~~~~
~~~~~~~~~~~~~~~~~~~~~~~~~~~~~~~~~~~~~~~~~~~~~~~~~~~~~~~~~~~~
~~~~~~~~~~~~~~~~~~~~~~~~~~~~~~~~~~~~~~~~~~~~~~~~~~~~~~~~~~~~
~~~~~~~~~~~~~~~~~~~~~~~~~~~~~~~~~~~~~~~~~~~~~~~~~~~~~~~~~~~~
~~~~~~~~~~~~~~~~~~~~~~~~~~~~~~~~~~~~~~~~~~~~~~~~~~~~~~~~~~~~
~~~~~~~~~~~~~~~~~~~~~~~~~~~~~~~~~~~~~~~~~~~~~~~~~~~~~~~~~~~~
~~~~~~~~~~~~~~~~~~~~~~~~~~~~~~~ATGACAACTAATTTATTCGAAGTTAATTT
TGAAGAAAAAAATGAAAAAAATACTAATAATCTTGGTATGAGAGAAATGCAAGAAAAAGT
TTATAAAAAACGCTTTGCACGTTATTTATTAGTTAAAGCACCTCCAGCCTCTGGTAAATC
GCGTGCTTTAATGTTTGTGGGTTTAGATAAATTAAATACTCAAGGTCTAAAAAAAATAGT
TATTGCAGTTCCAGAAAAATCAATCGGAAAATCGTTTCGTAATACTAAACTAACAAATTA
TGGTTTTTATTGGGATTGGAATGTAAAACCTTGTAATAATCTAACTATTGGAGTAGGTGA
AACTTCAAAAGTTAAAAGATTTGTTGAATTTATGAAATCTAATGATAAAGACGACAATAT
TCTCATTGCAACACATGCCACTTTGCGTTATGCATTCGAAGAATTAGATGATTCAGCTTT
TGATAATTCATTACTTGCAATTGATGAGTTTCATCATGTCAGTCGAGATGACAGTTCAGT
GCTTGGTAATGCTTTGCGCAGTATTATGAGTAATTCAACTGCACACATTTTAGCCATGAC
CGGATCCTATTTTCGAGGTGATTCTGTGCAAATTTTAGAGCCGAAAGATGAAGATAAGTT
TGAAAAAGTAACTTACACATATTATGAGCAATTAAATGGCTATCAATATTTAAAATCTTT
TGCTATGGGTTATAGTTTTTATCGAGGACAATATACAGAAGCTTTAGATGAAGTTATAGA
TGTGTCGAAGAAATCGATTATTCACATACCTAATATTAATTCTAGTGAATCAACTAAAGA
TAAATATGACGAAGTTGATCGAATTATGGATTTAATTTCTGATGGTGGAAATATTTATCA
AAATAGTGATGGTATATATGAAGTTAATCGGCCTGATGGAAAAGAATTATTAGTTGCCGA
TTTAGTCAATGAAGATTCAAGAGAAAAGGTTACATCTTATTTAGCTAATATAACTGATGA
TATAAAGGATTTAGATAAATTAGATATTATCATTGCACTTGGTATGGCTAAAGAGGGTTT
TGATTGGCCCTTTGCAGAATACGCTTTGACGATTGGTTATCGTAATTCTTTGACAGAAAT
TATTCAAATTATCGGACGAGTAACTCGAGATAGTGCTAATAAAAATCATGCTCAATTCAC
AAATTTAATTGCACAGCCTGATGCTCAAGATGATGAAGTATTATATGCAGTTAATAGTCT
TATGAAAGCAATAACTGCGTCATTACTTATGGAGCAAGTTTTAGCACCTGTTTATAATTT
TAAACCTAAGGATAAAAAAATAGACAATCCTGATGATATATCTATAAAAGGATTGAAACC
TTCTAATACAACAGAACGAACTAAAAAAATAATTAAAGATGATATGGCTGACTTGAAGTC
AAGTATATTACAAAGTGAGCATATTCAAAATGCTATTGTATCTGGTTCTGATGCTCAAAT
GATTAACAAGACTTTAGTCCCGCGTGTGATTATTGAACGTTATCCTGATTTAACAGAGGA
AGAATTGGAAACAGTTCGTCAACATACAGTTGCTAACGTTAATTTTTCAGCAAGTTCTAA
AGTGATTTCAAATGATGGTAGTCGTGAAATTATAAAAATGGCTGATAGATTTATTAATAT
AGATGAATTAAATATAGATTTAATTGATTCTATAAATCCATTTCAGCGCGCGTATGAAAT
GATAAGTCGTGATATTAATGCTCCAACGTTACAATTTATTCAAGATTATATGTCATCGAA
AAAATATGAATTTACCAATGAACAACTAGTGAATGCTTATCAACGTGCAAAACAATTTCG
AATTGAAAATGGGCGTAATCCAGAAAGAAATAGTAAAGATGAGGGAGAAAGATATTTAGC
TTTTGCACTTTTAAGATTAGCTGAAATGAAACGTGAACGAGAGGCTGATAAAAAATAATA
ATGAGTTACTTAGATGA
>>YeeC-like_Dresden-275757
------------------------------------------------------------
------------------------------------------------------------
------------------------------------------------------------
------------------------------------------------------------
------------------------------------------------------------
------------------------------------------------------------
------------------------------------------------------------
------------------------------------------------------------
------------------------------------------------------------
------------------------------------------------------------
------------------------------------------------------------
------------------------------------------------------------
------------------------------------------------------------
------------------------------------------------------------
------------------------------------------------------------
------------------------------------------------------------
------------------------------------------------------------
------------------------------------------------------------
------------------------------------------------------------
------------------------------------------------------------
------------------------------------------------------------
------------------------------------------------------------
------------------------------------------------------------
------------------------------------------------------------
------------------------------------------------------------
------------------------------------------------------------
------------------------------------------------------------
------------------------------------------------------------
------------------------------------------------------------
------------------------------------------------------------
------------------------------------------------------------
------------------------------------------------------------
------------------------------------------------------------
------------------------------------------------------------
------------------------------------------------------------
------------------------------------------------------------
------------------------------------------------------------
------------------------------------------------------------
------------------------------------------------------------
------------------------------------------------------------
------------------------------------------------------------
------------------------------------------------------------
------------------------------------------------------------
------------------------------------------------------------
------------------------------------------------------------
------------------------------------------------------------
------------------------------------------------------------
------------------------------------------------------------
------------------------------------------------------------
------------------------------------------------------------
------------------------------------------------------------
------------------------------------------------------------
------------------------------------------------------------
------------------------------------------------------------
------------------------------------------------------------
------------------------------------------------------------
------------------------------------------------------------
------------------------------------------------------------
------------------------------------------------------------
------------------------------------------------------------
------------------------------------------------------------
------------------------------------------------------------
------------------------------------------------------------
------------------------------------------------------------
------------------------------------------------------------
------------------------------------------------------------
------------------------------------------------------------
------------------------------------------------------------
------------------------------------------------------------
------------------------------------------------------------
------------------------------------------------------------
------------------------------------------------------------
------------------------------------------------------------
------------------------------------------------------------
------------------------------------------------------------
------------------------------------------------------------
------------------------------------------------------------
------------------------------------------------------------
------------------------------------------------------------
------------------------------------------------------------
------------------------------------------------------------
------------------------------------------------------------
------------------------------------------------------------
------------------------------------------------------------
------------------------------------------------------------
------------------------------------------------------------
------------------------------------------------------------
------------------------------------------------------------
------------------------------------------------------------
------------------------------------------------------------
------------------------------------------------------------
-------------------TTTTTTCAGATGAACTTTTTGAAGATTTAACAAAACAAGAA
AAAGAGAAAAAAATTGAAAAGTTAGATCCAGAAATCGGTAAATTTCAAGAAATAATAAAT
TTTGTAAAAAATAAAAATAGAGAACCTGAAAAGACAAATCGATGGTCAGAAGAACGTGCT
TTGTGGGCAAGACTTCAAGGATTTCGTAATAAAAAAGAACGTTCAGATAAAGTAAAACAT
ATTGATGAATTAAATCTATTAAATAAGCAAGGAGATTTTTTAGATGAATTGAACTTGACT
GTTAATAGAGAATCAGTAAGTAATATTGATGAAGTACTAAATGATAACCAATTACTTGAT
AACTTTTCGGATTTACTTGATACTTCAAGATATAAAAAGACTGTTAATGCATTGAACAAA
AAAAGTTCACGTAAACGAGCTGATAATTTTAATGAATATAAAGAATTATTTAAAAAAGTA
CATGAAGAAATAGCAAGTGGTAAAAGAAAAATTTTACCATTTAAGAAATATGATATTGAA
GAAGGTAGATTTTATATACAAAATGGTGTAATGCTGTATATTGTATCAATCTCTGATGAA
AAATTTATCGGAGACAATGGTAAAGAGAATGCCCGCATGCATGTTGTATATGAAAATGGA
ACAGAGAACAAACAGCTATTACTGCAATCGTTAGCGTCTTCATTATACTCTAATGAACGT
CATGGTAGAATGGTAACAGAAATTATTGATGAAAATTCATTATCTGAAAGTTTTGGCGCA
GAATTTACGACAGGATACATTTACGTTTTAAAATCGTTAAACACGAATCCAGAAATTAGT
CAATTAACTCATTTATATAAAATTGGCTTTACTAAAAACAGTATAGAGTCTAGAATTGTT
AATGCAGAAAATGAAGTTACTTATTTAAATGCTCCAGTTCGTATAGTATTGTCTGTAGAG
GTAAAAAATCTTAATGCACAGTTGTTAGAGCGTACGTTACATCATACATTTCACGATAAA
CAAGTTATATTTCAAAATAGTAAATATAAAAAAGCAACAGAATGGTATATTTTACCACTT
GAAGAAATAGAGAGCAGAATTAATGAAATATTATCTCATATTCAATTTTAGTTTAGAAGG
TTTTTGATTGAATAAAAAATAAACTAATAAGAGCATCCCTCACCGCAAAGTGAAGGATGC
TCTTTTTTTATTAGAATATAGTTTTCATTTTGATAGATAATGGTTAATAATTATCTGTAA
ATCATTATTAAGTACCGTTGTTATAGAGTCATCATTCATAAAAGCTTCATAGATTTTATC
AAGTATTTCCTCATCTTCAATCGCTGTAAAATGATGTACTAAACCTTTTACTATTGATAC
ATAATTTTGAGATGCTAAGCAACTAGCAACCGTTCGCCAGTCTGATTGTGTAGTTTCATG
GTTCATAGATAATCCTCCTT
>>YeeC-like Oerebro-086360
------------------------------------------------------------
------------------------------------------------------------
------------------------------------------------------------
------------------------------------------------------------
------------------------------------------------------------
------------------------------------------------------------
------------------------------------------------------------
------------------------------------------------------------
------------------------------------------------------------
------------------------------------------------------------
------------------------------------------------------------
------------------------------------------------------------
------------------------------------------------------------
------------------------------------------------------------
------------------------------------------------------------
------------------------------------------------------------
------------------------------------------------------------
------------------------------------------------------------
------------------------------------------------------------
------------------------------------------------------------
------------------------------------------------------------
------------------------------------------------------------
------------------------------------------------------------
------------------------------------------------------------
------------------------------------------------------------
------------------------------------------------------------
------------------------------------------------------------
------------------------------------------------------------
------------------------------------------------------------
------------------------------------------------------------
------------------------------------------------------------
------------------------------------------------------------
------------------------------------------------------------
------------------------------------------------------------
------------------------------------------------------------
------------------------------------------------------------
------------------------------------------------------------
------------------------------------------------------------
------------------------------------------------------------
------------------------------------------------------------
------------------------------------------------------------
------------------------------------------------------------
------------------------------------------------------------
------------------------------------------------------------
------------------------------------------------------------
------------------------------------------------------------
------------------------------------------------------------
------------------------------------------------------------
------------------------------------------------------------
------------------------------------------------------------
------------------------------------------------------------
------------------------------------------------------------
------------------------------------------------------------
------------------------------------------------------------
------------------------------------------------------------
------------------------------------------------------------
------------------------------------------------------------
------------------------------------------------------------
------------------------------------------------------------
------------------------------------------------------------
------------------------------------------------------------
------------------------------------------------------------
------------------------------------------------------------
------------------------------------------------------------
------------------------------------------------------------
------------------------------------------------------------
------------------------------------------------------------
------------------------------------------------------------
------------------------------------------------------------
------------------------------------------------------------
------------------------------------------------------------
------------------------------------------------------------
------------------------------------------------------------
------------------------------------------------------------
------------------------------------------------------------
------------------------------------------------------------
------------------------------------------------------------
------------------------------------------------------------
------------------------------------------------------------
------------------------------------------------------------
------------------------------------------------------------
------------------------------------------------------------
------------------------------------------------------------
------------------------------------------------------------
------------------------------------------------------------
------------------------------------------------------------
------------------------------------------------------------
------------------------------------------------------------
------------------------------------------------------------
------------------------------------------------------------
------------------------------------------------------------
-------------------TTTTTTCAGATGAACTTTTTGAAGATTTAACAAAACAAGAA
AAAGAGAAAAAAATTGAAAAGTTAGATCCAGAAATCGGTAAATTTCAAGAAATAATAAAT
TTTGTAAAAAATAAAAATAGAGAACCTGAAAAGACAAATCGATGGTCAGAAGAACGTGCT
TTGTGGGCAAGACTTCAAGGATTTCGTAATAAAAAAGAACGTTCAGATAAAGTAAAACAT
ATTGATGAATTAAATCTATTAAATAAGCAAGGAGATTTTTTAGATGAATTGAACTTGACT
GTTAATAGAGAATCAGTAAGTAATATTGATGAAGTACTAAATGATAACCAATTACTTGAT
AACTTTTCGGATTTACTTGATACTTCAAGATATAAAAAGACTGTTAATGCATTGAACAAA
AAAAGTTCACGTAAACGAGCTGATAATTTTAATGAATATAAAGAATTATTTAAAAAAGTA
CATGAAGAAATAGCAAGTGGTAAAAGAAAAATTTTACCATTTAAGAAATATGATATTGAA
GAAGGTAGATTTTATATACAAAATGGTGTAATGCTGTATATTGTATCAATCTCTGATGAA
AAATTTATCGGAGACAATGGTAAAGAGAATGCCCGCATGCATGTTGTATATGAAAATGGA
ACAGAGAACAAACAGCTATTACTGCAATCGTTAGCGTCTTCATTATACTCTAATGAACGT
CATGGTAGAATGGTAACAGAAATTATTGATGAAAATTCATTATCTGAAAGTTTTGGCGCA
GAATTTACGACAGGATACATTTACGTTTTAAAATCGTTAAACACGAATCCAGAAATTAGT
CAATTAACTCATTTATATAAAATTGGCTTTACTAAAAACAGTATAGAGTCTAGAATTGTT
AATGCAGAAAATGAAGTTACTTATTTAAATGCTCCAGTTCGTATAGTATTGTCTGTAGAG
GTAAAAAATCTTAATGCACAGTTGTTAGAGCGTACGTTACATCATACATTTCACGATAAA
CAAGTTATATTTCAAAATAGTAAATATAAAAAAGCAACAGAATGGTATATTTTACCACTT
GAAGAAATAGAGAGCAGAATTAATGAAATATTATCTCATATTCAATTTTAGTTTAGAAGG
TTTTTGATTGAATAAAAAATAAACTAATAAGAGCATCCCTCACCGCAAAGTGAAGGATGC
TCTTTTTTTATTAGAATATAGTTTTCATTTTGATAGATAATGGTTAATAATTATCTGTAA
ATCATTATTAAGTACCGTTGTTATAGAGTCATCATTCATAAAAGCTTCATAGATTTTATC
AAGTATTTCCTCATCTTCAATCGCTGTAAAATGATGTACTAAACCTTTTACTATTGATAC
ATAATTTTGAGATGCTAAGCAACTAGCAACCGTTCGCCAGTCTGATTGTGTAGTTTCATG
GTTCATAGATAATCCTCCTT
>>YeeC-like FORC090_0030
------------------------------------------------------------
------------------------------------------------------------
------------------------------------------------------------
------------------------------------------------------------
------------------------------------------------------------
------------------------------------------------------------
------------------------------------------------------------
------------------------------------------------------------
------------------------------------------------------------
------------------------------------------------------------
------------------------------------------------------------
------------------------------------------------------------
------------------------------------------------------------
------------------------------------------------------------
------------------------------------------------------------
------------------------------------------------------------
------------------------------------------------------------
------------------------------------------------------------
------------------------------------------------------------
------------------------------------------------------------
------------------------------------------------------------
------------------------------------------------------------
------------------------------------------------------------
------------------------------------------------------------
------------------------------------------------------------
------------------------------------------------------------
------------------------------------------------------------
------------------------------------------------------------
------------------------------------------------------------
------------------------------------------------------------
------------------------------------------------------------
------------------------------------------------------------
------------------------------------------------------------
------------------------------------------------------------
------------------------------------------------------------
------------------------------------------------------------
------------------------------------------------------------
------------------------------------------------------------
------------------------------------------------------------
------------------------------------------------------------
------------------------------------------------------------
------------------------------------------------------------
------------------------------------------------------------
------------------------------------------------------------
------------------------------------------------------------
------------------------------------------------------------
------------------------------------------------------------
------------------------------------------------------------
------------------------------------------------------------
------------------------------------------------------------
------------------------------------------------------------
------------------------------------------------------------
------------------------------------------------------------
------------------------------------------------------------
------------------------------------------------------------
------------------------------------------------------------
------------------------------------------------------------
------------------------------------------------------------
------------------------------------------------------------
------------------------------------------------------------
------------------------------------------------------------
------------------------------------------------------------
------------------------------------------------------------
------------------------------------------------------------
------------------------------------------------------------
------------------------------------------------------------
------------------------------------------------------------
------------------------------------------------------------
------------------------------------------------------------
------------------------------------------------------------
------------------------------------------------------------
------------------------------------------------------------
------------------------------------------------------------
------------------------------------------------------------
------------------------------------------------------------
------------------------------------------------------------
------------------------------------------------------------
------------------------------------------------------------
------------------------------------------------------------
------------------------------------------------------------
------------------------------------------------------------
------------------------------------------------------------
------------------------------------------------------------
------------------------------------------------------------
------------------------------------------------------------
------------------------------------------------------------
------------------------------------------------------------
------------------------------------------------------------
------------------------------------------------------------
------------------------------------------------------------
------------------------------------------------------------
-------------------TTTTTTCTGATGAACTTTTTGAAGATTTAACAAAACAAGAA
AAAAAGAAAAAAATTGAAAAGTTAGATCCAGAAATTATTAAATTTCAAGAAATAATAAAC
TTTGTGAAAAATGAAAATCGAGAACCTGAAAAGACAAACCAATGGTCAGAAGAACGTGCA
TTATGGGCAAGACTTCAAGGGTTTCGCGATAAAAAGGAACGTTCAGATAAAGTAAAACAT
ATTGATGAATTGAATCTATTAAATAAGCAAGGGGATTTTTTAGATGAATTGAACTTGACT
GATAATAGAGAATCAGTAAGTAATATTGATGAAGTACTAAATGATAACCAATTACTTGAT
AACTTTTCGGATTTACTTGATACTTCAAGATATAAAAAGACTGTTAATGCATTGAACAAA
AAAAGTTCACGTAAACGAGCTGATAATTTTAATGAATATAAAGAATTATTTAAAAAAGTA
CATGAAGAAATAGCAAGTGGTAAAAGAAAGATTTTACCATTTAAGAAATATGATATTGAA
GAAGGTAGATTTTATATACAAAATGGTGTAATGCTGTATATTGTATCAATCTCTGATGAA
AAATTTATCGGAGACAATGGTAAAGAGAATGCCCGCATGCATGTTGTATATGAAAATGGA
ACAGAGAACAAACAGCTATTACTGCAATCGTTAGCGTCTTCATTATACTCTAATGAACGT
CATGGTAGAATGGTAACAGAAATTATTGATGAAAATTCATTATCTGAAAGTTTTGGCGCA
GAATTTACAACAGGATACATTTACGTTTTAAAATCATTAAACACGAATCCAGAAATTAGT
CAATTAACTCATTTATATAAAATTGGCTTTACTAAAAACAGTATAGAATCTAGAATTGTT
AATGCAGAAAATGAAGTTACCTATTTAAATGCTCCAGTTCGTATAGTATTGTCTGTAGAG
GTAAAAAATCTTAATGCACAGTTGTTAGAGCGTACGTTACATCATACATTTCACGATAAA
CAAGTTATATTTCAAAATAGTAAATATAAAGAAGCAACAGAATGGTATATTTTACCACTT
GAAGAAATAGAAAGCAGAATTAATGAAATATTATCTCATATCCAATTTTAGTTTAGAAGG
TTTTTGATTGAATAAAAA-TAAACTAATA-GAGCATCCTTCACCGTAAAGTGAAGGATGC
TCTAGTTTTATTGAAATATACATTTCATTTTGTTAAATAGCGATTGATAATATCTTGAAA
ATCATTGTTAAGTACTGTTGTTATAGAATCATCATTCATAAAATCATCATAGATTTTATC
AAGTATTTCTTCATCTTCAATTGCTGTAAAATGGTGTATTAAACCTTTTACTATTGATAC
ATAATCTTGCGATGCTAAACAACTAGCAACCGTTTGCCAGTCTGATTGTTTAGTTTCATG
GTTCATAGATAATCCTCCTT
>>Q9KX75_Dresden-275757
------------------------------------------------------------
------------------------------------------------------------
------------------------------------------------------------
------------------------------------------------------------
------------------------------------------------------------
------------------------------------------------------------
------------------------------------------------------------
------------------------------------------------------------
------------------------------------------------------------
------------------------------------------------------------
------------------------------------------------------------
------------------------------------------------------------
------------------------------------------------------------
------------------------------------------------------------
------------------------------------------------------------
------------------------------------------------------------
------------------------------------------------------------
------------------------------------------------------------
------------------------------------------------------------
------------------------------------------------------------
------------------------------------------------------------
------------------------------------------------------------
------------------------------------------------------------
------------------------------------------------------------
------------------------------------------------------------
------------------------------------------------------------
------------------------------------------------------------
------------------------------------------------------------
------------------------------------------------------------
------------------------------------------------------------
------------------------------------------------------------
------------------------------------------------------------
------------------------------------------------------------
------------------------------------------------------------
------------------------------------------------------------
------------------------------------------------------------
------------------------------------------------------------
------------------------------------------------------------
------------------------------------------------------------
------------------------------------------------------------
------------------------------------------------------------
------------------------------------------------------------
------------------------------------------------------------
------------------------------------------------------------
------------------------------------------------------------
------------------------------------------------------------
------------------------------------------------------------
------------------------------------------------------------
------------------------------------------------------------
------------------------------------------------------------
------------------------------------------------------------
------------------------------------------------------------
------------------------------------------------------------
------------------------------------------------------------
------------------------------------------------------------
------------------------------------------------------------
------------------------------------------------------------
------------------------------------------------------------
------------------------------------------------------------
------------------------------------------------------------
------------------------------------------------------------
------------------------------------------------------------
------------------------------------------------------------
------------------------------------------------------------
------------------------------------------------------------
------------------------------------------------------------
------------------------------------------------------------
------------------------------------------------------------
------------------------------------------------------------
------------------------------------------------------------
------------------------------------------------------------
------------------------------------------------------------
------------------------------------------------------------
------------------------------------------------------------
------------------------------------------------------------
------------------------------------------------------------
------------------------------------------------------------
------------------------------------------------------------
------------------------------------------------------------
------------------------------------------------------------
------------------------------------------------------------
------------------------------------------------------------
------------------------------------------------------------
------------------------------------------------------------
------------------------------------------------------------
------------------------------------------------------------
------------------------------------------------------------
------------------------------------------------------------
------------------------------------------------------------
------------------------------------------------------------
------------------------------------------------------------
------------------------------------------------------------
------------------------------------------------------------
------------------------------------------------------------
------------------------------------------------------------
------------------------------------------------------------
------------------------------------------------------------
------------------------------------------------------------
------------------------------------------------------------
------------------------------------------------------------
------------------------------------------------------------
------------------------------------------------------------
------------------------------------------------------------
------------------------------------------------------------
------------------------------------------------------------
------------------------------------------------------------
------------------------------------------------------------
------------------------------------------------------------
------------------------------------------------------------
------------------------------------------------------------
------------------------------------------------------------
------------------------------------------------------------
------------------------------------------------------------
------------------------------------------------------------
------------------------------------------------------------
--------------------TTATTTCAATGTCCATTTTTGACGTGCTTTAGGATTGAGT
GGATGCATGATTTCATTTGTTGCGGGGTTCATGAGTTGCTTCACTTTCTTTTTATGTGGT
TTCAACATTTCTATTACTTCATTGACACGTGCTTCAACAACGGGTTTTTAGCGTAAGCGC
CCCAAGCTAATATAACTTCATCCGATTCTTTCACAGCCTTCATAATTTGAATATTTGTAT
GATTATCAAAAGCATTTTTTGAATGTTTAATATTAATAGGTGTTGTAATATTAGAATATA
GATTCACAAAATTGATTGAACCAAATGCATCCATTTCTGAAACTTTGTTCATAATGAGCT
GAGTTGTTAGGTCGATGTTGAGAATGCCATCATAATGTGGATACATTGTAATGATTGTAA
TTGTTTGTTTTTCACTATCCCATTTTTTCTTAAGTAGATAGCGATGTTCTTGATCATCAC
TGAATATAGCTTCGGTTTCTAATGTACTTTTGATTGTTTTCAT
>>Q9KX75_Oerebro-086360
~~~~~~~~~~~~~~~~~~~~~~~~~~~~~~~~~~~~~~~~~~~~~~~~~~~~~~~~~~~~
~~~~~~~~~~~~~~~~~~~~~~~~~~~~~~~~~~~~~~~~~~~~~~~~~~~~~~~~~~~~
~~~~~~~~~~~~~~~~~~~~~~~~~~~~~~~~~~~~~~~~~~~~~~~~~~~~~~~~~~~~
~~~~~~~~~~~~~~~~~~~~~~~~~~~~~~~~~~~~~~~~~~~~~~~~~~~~~~~~~~~~
~~~~~~~~~~~~~~~~~~~~~~~~~~~~~~~~~~~~~~~~~~~~~~~~~~~~~~~~~~~~
~~~~~~~~~~~~~~~~~~~~~~~~~~~~~~~~~~~~~~~~~~~~~~~~~~~~~~~~~~~~
~~~~~~~~~~~~~~~~~~~~~~~~~~~~~~~~~~~~~~~~~~~~~~~~~~~~~~~~~~~~
~~~~~~~~~~~~~~~~~~~~~~~~~~~~~~~~~~~~~~~~~~~~~~~~~~~~~~~~~~~~
~~~~~~~~~~~~~~~~~~~~~~~~~~~~~~~~~~~~~~~~~~~~~~~~~~~~~~~~~~~~
~~~~~~~~~~~~~~~~~~~~~~~~~~~~~~~~~~~~~~~~~~~~~~~~~~~~~~~~~~~~
~~~~~~~~~~~~~~~~~~~~~~~~~~~~~~~~~~~~~~~~~~~~~~~~~~~~~~~~~~~~
~~~~~~~~~~~~~~~~~~~~~~~~~~~~~~~~~~~~~~~~~~~~~~~~~~~~~~~~~~~~
~~~~~~~~~~~~~~~~~~~~~~~~~~~~~~~~~~~~~~~~~~~~~~~~~~~~~~~~~~~~
~~~~~~~~~~~~~~~~~~~~~~~~~~~~~~~~~~~~~~~~~~~~~~~~~~~~~~~~~~~~
~~~~~~~~~~~~~~~~~~~~~~~~~~~~~~~~~~~~~~~~~~~~~~~~~~~~~~~~~~~~
~~~~~~~~~~~~~~~~~~~~~~~~~~~~~~~~~~~~~~~~~~~~~~~~~~~~~~~~~~~~
~~~~~~~~~~~~~~~~~~~~~~~~~~~~~~~~~~~~~~~~~~~~~~~~~~~~~~~~~~~~
~~~~~~~~~~~~~~~~~~~~~~~~~~~~~~~~~~~~~~~~~~~~~~~~~~~~~~~~~~~~
~~~~~~~~~~~~~~~~~~~~~~~~~~~~~~~~~~~~~~~~~~~~~~~~~~~~~~~~~~~~
~~~~~~~~~~~~~~~~~~~~~~~~~~~~~~~~~~~~~~~~~~~~~~~~~~~~~~~~~~~~
~~~~~~~~~~~~~~~~~~~~~~~~~~~~~~~~~~~~~~~~~~~~~~~~~~~~~~~~~~~~
~~~~~~~~~~~~~~~~~~~~~~~~~~~~~~~~~~~~~~~~~~~~~~~~~~~~~~~~~~~~
~~~~~~~~~~~~~~~~~~~~~~~~~~~~~~~~~~~~~~~~~~~~~~~~~~~~~~~~~~~~
~~~~~~~~~~~~~~~~~~~~~~~~~~~~~~~~~~~~~~~~~~~~~~~~~~~~~~~~~~~~
~~~~~~~~~~~~~~~~~~~~~~~~~~~~~~~~~~~~~~~~~~~~~~~~~~~~~~~~~~~~
~~~~~~~~~~~~~~~~~~~~~~~~~~~~~~~~~~~~~~~~~~~~~~~~~~~~~~~~~~~~
~~~~~~~~~~~~~~~~~~~~~~~~~~~~~~~~~~~~~~~~~~~~~~~~~~~~~~~~~~~~
~~~~~~~~~~~~~~~~~~~~~~~~~~~~~~~~~~~~~~~~~~~~~~~~~~~~~~~~~~~~
~~~~~~~~~~~~~~~~~~~~~~~~~~~~~~~~~~~~~~~~~~~~~~~~~~~~~~~~~~~~
~~~~~~~~~~~~~~~~~~~~~~~~~~~~~~~~~~~~~~~~~~~~~~~~~~~~~~~~~~~~
~~~~~~~~~~~~~~~~~~~~~~~~~~~~~~~~~~~~~~~~~~~~~~~~~~~~~~~~~~~~
~~~~~~~~~~~~~~~~~~~~~~~~~~~~~~~~~~~~~~~~~~~~~~~~~~~~~~~~~~~~
~~~~~~~~~~~~~~~~~~~~~~~~~~~~~~~~~~~~~~~~~~~~~~~~~~~~~~~~~~~~
~~~~~~~~~~~~~~~~~~~~~~~~~~~~~~~~~~~~~~~~~~~~~~~~~~~~~~~~~~~~
~~~~~~~~~~~~~~~~~~~~~~~~~~~~~~~~~~~~~~~~~~~~~~~~~~~~~~~~~~~~
~~~~~~~~~~~~~~~~~~~~~~~~~~~~~~~~~~~~~~~~~~~~~~~~~~~~~~~~~~~~
~~~~~~~~~~~~~~~~~~~~~~~~~~~~~~~~~~~~~~~~~~~~~~~~~~~~~~~~~~~~
~~~~~~~~~~~~~~~~~~~~~~~~~~~~~~~~~~~~~~~~~~~~~~~~~~~~~~~~~~~~
~~~~~~~~~~~~~~~~~~~~~~~~~~~~~~~~~~~~~~~~~~~~~~~~~~~~~~~~~~~~
~~~~~~~~~~~~~~~~~~~~~~~~~~~~~~~~~~~~~~~~~~~~~~~~~~~~~~~~~~~~
~~~~~~~~~~~~~~~~~~~~~~~~~~~~~~~~~~~~~~~~~~~~~~~~~~~~~~~~~~~~
~~~~~~~~~~~~~~~~~~~~~~~~~~~~~~~~~~~~~~~~~~~~~~~~~~~~~~~~~~~~
~~~~~~~~~~~~~~~~~~~~~~~~~~~~~~~~~~~~~~~~~~~~~~~~~~~~~~~~~~~~
~~~~~~~~~~~~~~~~~~~~~~~~~~~~~~~~~~~~~~~~~~~~~~~~~~~~~~~~~~~~
~~~~~~~~~~~~~~~~~~~~~~~~~~~~~~~~~~~~~~~~~~~~~~~~~~~~~~~~~~~~
~~~~~~~~~~~~~~~~~~~~~~~~~~~~~~~~~~~~~~~~~~~~~~~~~~~~~~~~~~~~
~~~~~~~~~~~~~~~~~~~~~~~~~~~~~~~~~~~~~~~~~~~~~~~~~~~~~~~~~~~~
~~~~~~~~~~~~~~~~~~~~~~~~~~~~~~~~~~~~~~~~~~~~~~~~~~~~~~~~~~~~
~~~~~~~~~~~~~~~~~~~~~~~~~~~~~~~~~~~~~~~~~~~~~~~~~~~~~~~~~~~~
~~~~~~~~~~~~~~~~~~~~~~~~~~~~~~~~~~~~~~~~~~~~~~~~~~~~~~~~~~~~
~~~~~~~~~~~~~~~~~~~~~~~~~~~~~~~~~~~~~~~~~~~~~~~~~~~~~~~~~~~~
~~~~~~~~~~~~~~~~~~~~~~~~~~~~~~~~~~~~~~~~~~~~~~~~~~~~~~~~~~~~
~~~~~~~~~~~~~~~~~~~~~~~~~~~~~~~~~~~~~~~~~~~~~~~~~~~~~~~~~~~~
~~~~~~~~~~~~~~~~~~~~~~~~~~~~~~~~~~~~~~~~~~~~~~~~~~~~~~~~~~~~
~~~~~~~~~~~~~~~~~~~~~~~~~~~~~~~~~~~~~~~~~~~~~~~~~~~~~~~~~~~~
~~~~~~~~~~~~~~~~~~~~~~~~~~~~~~~~~~~~~~~~~~~~~~~~~~~~~~~~~~~~
~~~~~~~~~~~~~~~~~~~~~~~~~~~~~~~~~~~~~~~~~~~~~~~~~~~~~~~~~~~~
~~~~~~~~~~~~~~~~~~~~~~~~~~~~~~~~~~~~~~~~~~~~~~~~~~~~~~~~~~~~
~~~~~~~~~~~~~~~~~~~~~~~~~~~~~~~~~~~~~~~~~~~~~~~~~~~~~~~~~~~~
~~~~~~~~~~~~~~~~~~~~~~~~~~~~~~~~~~~~~~~~~~~~~~~~~~~~~~~~~~~~
~~~~~~~~~~~~~~~~~~~~~~~~~~~~~~~~~~~~~~~~~~~~~~~~~~~~~~~~~~~~
~~~~~~~~~~~~~~~~~~~~~~~~~~~~~~~~~~~~~~~~~~~~~~~~~~~~~~~~~~~~
~~~~~~~~~~~~~~~~~~~~~~~~~~~~~~~~~~~~~~~~~~~~~~~~~~~~~~~~~~~~
~~~~~~~~~~~~~~~~~~~~~~~~~~~~~~~~~~~~~~~~~~~~~~~~~~~~~~~~~~~~
~~~~~~~~~~~~~~~~~~~~~~~~~~~~~~~~~~~~~~~~~~~~~~~~~~~~~~~~~~~~
~~~~~~~~~~~~~~~~~~~~~~~~~~~~~~~~~~~~~~~~~~~~~~~~~~~~~~~~~~~~
~~~~~~~~~~~~~~~~~~~~~~~~~~~~~~~~~~~~~~~~~~~~~~~~~~~~~~~~~~~~
~~~~~~~~~~~~~~~~~~~~~~~~~~~~~~~~~~~~~~~~~~~~~~~~~~~~~~~~~~~~
~~~~~~~~~~~~~~~~~~~~~~~~~~~~~~~~~~~~~~~~~~~~~~~~~~~~~~~~~~~~
~~~~~~~~~~~~~~~~~~~~~~~~~~~~~~~~~~~~~~~~~~~~~~~~~~~~~~~~~~~~
~~~~~~~~~~~~~~~~~~~~~~~~~~~~~~~~~~~~~~~~~~~~~~~~~~~~~~~~~~~~
~~~~~~~~~~~~~~~~~~~~~~~~~~~~~~~~~~~~~~~~~~~~~~~~~~~~~~~~~~~~
~~~~~~~~~~~~~~~~~~~~~~~~~~~~~~~~~~~~~~~~~~~~~~~~~~~~~~~~~~~~
~~~~~~~~~~~~~~~~~~~~~~~~~~~~~~~~~~~~~~~~~~~~~~~~~~~~~~~~~~~~
~~~~~~~~~~~~~~~~~~~~~~~~~~~~~~~~~~~~~~~~~~~~~~~~~~~~~~~~~~~~
~~~~~~~~~~~~~~~~~~~~~~~~~~~~~~~~~~~~~~~~~~~~~~~~~~~~~~~~~~~~
~~~~~~~~~~~~~~~~~~~~~~~~~~~~~~~~~~~~~~~~~~~~~~~~~~~~~~~~~~~~
~~~~~~~~~~~~~~~~~~~~~~~~~~~~~~~~~~~~~~~~~~~~~~~~~~~~~~~~~~~~
~~~~~~~~~~~~~~~~~~~~~~~~~~~~~~~~~~~~~~~~~~~~~~~~~~~~~~~~~~~~
~~~~~~~~~~~~~~~~~~~~~~~~~~~~~~~~~~~~~~~~~~~~~~~~~~~~~~~~~~~~
~~~~~~~~~~~~~~~~~~~~~~~~~~~~~~~~~~~~~~~~~~~~~~~~~~~~~~~~~~~~
~~~~~~~~~~~~~~~~~~~~~~~~~~~~~~~~~~~~~~~~~~~~~~~~~~~~~~~~~~~~
~~~~~~~~~~~~~~~~~~~~~~~~~~~~~~~~~~~~~~~~~~~~~~~~~~~~~~~~~~~~
~~~~~~~~~~~~~~~~~~~~~~~~~~~~~~~~~~~~~~~~~~~~~~~~~~~~~~~~~~~~
~~~~~~~~~~~~~~~~~~~~~~~~~~~~~~~~~~~~~~~~~~~~~~~~~~~~~~~~~~~~
~~~~~~~~~~~~~~~~~~~~~~~~~~~~~~~~~~~~~~~~~~~~~~~~~~~~~~~~~~~~
~~~~~~~~~~~~~~~~~~~~~~~~~~~~~~~~~~~~~~~~~~~~~~~~~~~~~~~~~~~~
~~~~~~~~~~~~~~~~~~~~~~~~~~~~~~~~~~~~~~~~~~~~~~~~~~~~~~~~~~~~
~~~~~~~~~~~~~~~~~~~~~~~~~~~~~~~~~~~~~~~~~~~~~~~~~~~~~~~~~~~~
~~~~~~~~~~~~~~~~~~~~~~~~~~~~~~~~~~~~~~~~~~~~~~~~~~~~~~~~~~~~
~~~~~~~~~~~~~~~~~~~~~~~~~~~~~~~~~~~~~~~~~~~~~~~~~~~~~~~~~~~~
~~~~~~~~~~~~~~~~~~~~~~~~~~~~~~~~~~~~~~~~~~~~~~~~~~~~~~~~~~~~
~~~~~~~~~~~~~~~~~~~~~~~~~~~~~~~~~~~~~~~~~~~~~~~~~~~~~~~~~~~~
~~~~~~~~~~~~~~~~~~~~~~~~~~~~~~~~~~~~~~~~~~~~~~~~~~~~~~~~~~~~
~~~~~~~~~~~~~~~~~~~~~~~~~~~~~~~~~~~~~~~~~~~~~~~~~~~~~~~~~~~~
~~~~~~~~~~~~~~~~~~~~~~~~~~~~~~~~~~~~~~~~~~~~~~~~~~~~~~~~~~~~
~~~~~~~~~~~~~~~~~~~~~~~~~~~~~~~~~~~~~~~~~~~~~~~~~~~~~~~~~~~~
~~~~~~~~~~~~~~~~~~~~~~~~~~~~~~~~~~~~~~~~~~~~~~~~~~~~~~~~~~~~
~~~~~~~~~~~~~~~~~~~~~~~~~~~~~~~~~~~~~~~~~~~~~~~~~~~~~~~~~~~~
~~~~~~~~~~~~~~~~~~~~~~~~~~~~~~~~~~~~~~~~~~~~~~~~~~~~~~~~~~~~
~~~~~~~~~~~~~~~~~~~~~~~~~~~~~~~~~~~~~~~~~~~~~~~~~~~~~~~~~~~~
~~~~~~~~~~~~~~~~~~~~~~~~~~~~~~~~~~~~~~~~~~~~~~~~~~~~~~~~~~~~
~~~~~~~~~~~~~~~~~~~~~~~~~~~~~~~~~~~~~~~~~~~~~~~~~~~~~~~~~~~~
~~~~~~~~~~~~~~~~~~~~~~~~~~~~~~~~~~~~~~~~~~~~~~~~~~~~~~~~~~~~
~~~~~~~~~~~~~~~~~~~~~~~~~~~~~~~~~~~~~~~~~~~~~~~~~~~~~~~~~~~~
~~~~~~~~~~~~~~~~~~~~~~~~~~~~~~~~~~~~~~~~~~~~~~~~~~~~~~~~~~~~
~~~~~~~~~~~~~~~~~~~~~~~~~~~~~~~~~~~~~~~~~~~~~~~~~~~~~~~~~~~~
~~~~~~~~~~~~~~~~~~~~~~~~~~~~~~~~~~~~~~~~~~~~~~~~~~~~~~~~~~~~
~~~~~~~~~~~~~~~~~~~~~~~~~~~~~~~~~~~~~~~~~~~~~~~~~~~~~~~~~~~~
~~~~~~~~~~~~~~~~~~~~~~~~~~~~~~~~~~~~~~~~~~~~~~~~~~~~~~~~~~~~
~~~~~~~~~~~~~~~~~~~~~~~~~~~~~~~~~~~~~~~~~~~~~~~~~~~~~~~~~~~~
~~~~~~~~~~~~~~~~~~~~~~~~~~~~~~~~~~~~~~~~~~~~~~~~~~~~~~~~~~~~
~~~~~~~~~~~~~~~~~~~~~~~~~~~~~~~~~~~~~~~~~~~~~~~~~~~~~~~~~~~~
~~~~~~~~~~~~~~~~~~~~~~~~~~~~~~~~~~~~~~~~~~~~~~~~~~~~~~~~~~~~
~~~~~~~~~~~~~~~~~~~~~~~~~~~~~~~~~~~~~~~~~~~~~~~~~~~~~~~~~~~~
~~~~~~~~~~~~~~~~~~~~TTATTTCAATGTCCATTTTTGACGTGCTTTAGGATTGAGT
GGATGCATGATTTCATTTGTTGCGGGGTTCATGAGTTGCTTCACTTTCTTTTTATGTGGT
TTCAACATTTCTATTACTTCATTGACACGTGCTTCAACAACGGGTTTTTAGCGTAAGCGC
CCCAAGCTAATATAACTTCATCCGATTCTTTCACAGCCTTCATAATTTGAATATTTGTAT
GATTATCAAAAGCATTTTTTGAATGTTTAATATTAATAGGTGTTGTAATATTAGAATATA
GATTCACAAAATTGATTGAACCAAATGCATCCATTTCTGAAACTTTGTTCATAATGAGCT
GAGTTGTTAGGTCGATGTTGAGAATGCCATCATAATGTGGATACATTGTAATGATTGTAA
TTGTTTGTTTTTCACTATCCCATTTTTTCTTAAGTAGATAGCGATGTTCTTGATCATCAC
TGAATATAGCTTCGGTTTCTAATGTACTTTTGATTGTTTTCAT
>>Q7A207_Dresden-275757
------------------------------------------------------------
------------------------------------------------------------
------------------------------------------------------------
------------------------------------------------------------
------------------------------------------------------------
------------------------------------------------------------
------------------------------------------------------------
------------------------------------------------------------
------------------------------------------------------------
------------------------------------------------------------
------------------------------------------------------------
------------------------------------------------------------
------------------------------------------------------------
------------------------------------------------------------
------------------------------------------------------------
------------------------------------------------------------
------------------------------------------------------------
------------------------------------------------------------
------------------------------------------------------------
------------------------------------------------------------
------------------------------------------------------------
------------------------------------------------------------
------------------------------------------------------------
------------------------------------------------------------
------------------------------------------------------------
------------------------------------------------------------
------------------------------------------------------------
------------------------------------------------------------
------------------------------------------------------------
------------------------------------------------------------
------------------------------------------------------------
------------------------------------------------------------
------------------------------------------------------------
------------------------------------------------------------
------------------------------------------------------------
------------------------------------------------------------
------------------------------------------------------------
------------------------------------------------------------
------------------------------------------------------------
------------------------------------------------------------
------------------------------------------------------------
------------------------------------------------------------
------------------------------------------------------------
------------------------------------------------------------
------------------------------------------------------------
------------------------------------------------------------
------------------------------------------------------------
------------------------------------------------------------
------------------------------------------------------------
------------------------------------------------------------
------------------------------------------------------------
------------------------------------------------------------
------------------------------------------------------------
------------------------------------------------------------
------------------------------------------------------------
------------------------------------------------------------
------------------------------------------------------------
------------------------------------------------------------
------------------------------------------------------------
------------------------------------------------------------
------------------------------------------------------------
------------------------------------------------------------
------------------------------------------------------------
------------------------------------------------------------
------------------------------------------------------------
------------------------------------------------------------
------------------------------------------------------------
------------------------------------------------------------
------------------------------------------------------------
------------------------------------------------------------
------------------------------------------------------------
------------------------------------------------------------
------------------------------------------------------------
------------------------------------------------------------
------------------------------------------------------------
------------------------------------------------------------
------------------------------------------------------------
------------------------------------------------------------
------------------------------------------------------------
------------------------------------------------------------
------------------------------------------------------------
------------------------------------------------------------
------------------------------------------------------------
------------------------------------------------------------
------------------------------------------------------------
------------------------------------------------------------
------------------------------------------------------------
------------------------------------------------------------
------------------------------------------------------------
------------------------------------------------------------
------------------------------------------------------------
------------------------------------------------------------
------------------------------------------------------------
------------------------------------------------------------
------------------------------------------------------------
------------------------------------------------------------
------------------------------------------------------------
------------------------------------------------------------
------------------------------------------------------------
------------------------------------------------------------
------------------------------------------------------------
------------------------------------------------------------
------------------------------------------------------------
------------------------------------------------------------
------------------------------------------------------------
------------------------------------------------------------
------------------------------------------------------------
------------------------------------------------------------
------------------------------------------------------------
------------------------------------------------------------
------------------------------------------------------------
------------------------------------------------------------
------------------------------------------------------------
------------------------------------------------------------
------------------------------------------------------------
------------------------------------------------------------
------------------------------------------------------------
------------------------------------------------------------
------------------------------------------------------------
------------------------------------------------------------
------------------------------------------------------------
------------------------------------------------------------
------------------------------------------------------------
----------------------------------------------------------TT
AGTATTCTTCTGGTAAAAGCATCACATAATAAAGAAAGTCTACATCATCTTCACGAATGA
CGTAGACTTTTTTAGGTAATGCATTTTGTTTTTTTACATAGTTTGTATAGTGATATTCCA
ATTTGTATGCGGGTTGTTCTTGTTCATGTGTGATTGACAGTATATTCTCATCTTCTTGTA
GTCTAAAAATGTGTAGGTAATCTGTATGAGGTTTATTATCTCTTTCTTTCACCATATTCC
AAAGTAAGATTTGAAGGTCTAGAGATAGGTGTTCACTAATGCCTCTTGTGATGTATCGAT
TGATTTTCAT
>>Q7A207_Oerebro-086360
~~~~~~~~~~~~~~~~~~~~~~~~~~~~~~~~~~~~~~~~~~~~~~~~~~~~~~~~~~~~
~~~~~~~~~~~~~~~~~~~~~~~~~~~~~~~~~~~~~~~~~~~~~~~~~~~~~~~~~~~~
~~~~~~~~~~~~~~~~~~~~~~~~~~~~~~~~~~~~~~~~~~~~~~~~~~~~~~~~~~~~
~~~~~~~~~~~~~~~~~~~~~~~~~~~~~~~~~~~~~~~~~~~~~~~~~~~~~~~~~~~~
~~~~~~~~~~~~~~~~~~~~~~~~~~~~~~~~~~~~~~~~~~~~~~~~~~~~~~~~~~~~
~~~~~~~~~~~~~~~~~~~~~~~~~~~~~~~~~~~~~~~~~~~~~~~~~~~~~~~~~~~~
~~~~~~~~~~~~~~~~~~~~~~~~~~~~~~~~~~~~~~~~~~~~~~~~~~~~~~~~~~~~
~~~~~~~~~~~~~~~~~~~~~~~~~~~~~~~~~~~~~~~~~~~~~~~~~~~~~~~~~~~~
~~~~~~~~~~~~~~~~~~~~~~~~~~~~~~~~~~~~~~~~~~~~~~~~~~~~~~~~~~~~
~~~~~~~~~~~~~~~~~~~~~~~~~~~~~~~~~~~~~~~~~~~~~~~~~~~~~~~~~~~~
~~~~~~~~~~~~~~~~~~~~~~~~~~~~~~~~~~~~~~~~~~~~~~~~~~~~~~~~~~~~
~~~~~~~~~~~~~~~~~~~~~~~~~~~~~~~~~~~~~~~~~~~~~~~~~~~~~~~~~~~~
~~~~~~~~~~~~~~~~~~~~~~~~~~~~~~~~~~~~~~~~~~~~~~~~~~~~~~~~~~~~
~~~~~~~~~~~~~~~~~~~~~~~~~~~~~~~~~~~~~~~~~~~~~~~~~~~~~~~~~~~~
~~~~~~~~~~~~~~~~~~~~~~~~~~~~~~~~~~~~~~~~~~~~~~~~~~~~~~~~~~~~
~~~~~~~~~~~~~~~~~~~~~~~~~~~~~~~~~~~~~~~~~~~~~~~~~~~~~~~~~~~~
~~~~~~~~~~~~~~~~~~~~~~~~~~~~~~~~~~~~~~~~~~~~~~~~~~~~~~~~~~~~
~~~~~~~~~~~~~~~~~~~~~~~~~~~~~~~~~~~~~~~~~~~~~~~~~~~~~~~~~~~~
~~~~~~~~~~~~~~~~~~~~~~~~~~~~~~~~~~~~~~~~~~~~~~~~~~~~~~~~~~~~
~~~~~~~~~~~~~~~~~~~~~~~~~~~~~~~~~~~~~~~~~~~~~~~~~~~~~~~~~~~~
~~~~~~~~~~~~~~~~~~~~~~~~~~~~~~~~~~~~~~~~~~~~~~~~~~~~~~~~~~~~
~~~~~~~~~~~~~~~~~~~~~~~~~~~~~~~~~~~~~~~~~~~~~~~~~~~~~~~~~~~~
~~~~~~~~~~~~~~~~~~~~~~~~~~~~~~~~~~~~~~~~~~~~~~~~~~~~~~~~~~~~
~~~~~~~~~~~~~~~~~~~~~~~~~~~~~~~~~~~~~~~~~~~~~~~~~~~~~~~~~~~~
~~~~~~~~~~~~~~~~~~~~~~~~~~~~~~~~~~~~~~~~~~~~~~~~~~~~~~~~~~~~
~~~~~~~~~~~~~~~~~~~~~~~~~~~~~~~~~~~~~~~~~~~~~~~~~~~~~~~~~~~~
~~~~~~~~~~~~~~~~~~~~~~~~~~~~~~~~~~~~~~~~~~~~~~~~~~~~~~~~~~~~
~~~~~~~~~~~~~~~~~~~~~~~~~~~~~~~~~~~~~~~~~~~~~~~~~~~~~~~~~~~~
~~~~~~~~~~~~~~~~~~~~~~~~~~~~~~~~~~~~~~~~~~~~~~~~~~~~~~~~~~~~
~~~~~~~~~~~~~~~~~~~~~~~~~~~~~~~~~~~~~~~~~~~~~~~~~~~~~~~~~~~~
~~~~~~~~~~~~~~~~~~~~~~~~~~~~~~~~~~~~~~~~~~~~~~~~~~~~~~~~~~~~
~~~~~~~~~~~~~~~~~~~~~~~~~~~~~~~~~~~~~~~~~~~~~~~~~~~~~~~~~~~~
~~~~~~~~~~~~~~~~~~~~~~~~~~~~~~~~~~~~~~~~~~~~~~~~~~~~~~~~~~~~
~~~~~~~~~~~~~~~~~~~~~~~~~~~~~~~~~~~~~~~~~~~~~~~~~~~~~~~~~~~~
~~~~~~~~~~~~~~~~~~~~~~~~~~~~~~~~~~~~~~~~~~~~~~~~~~~~~~~~~~~~
~~~~~~~~~~~~~~~~~~~~~~~~~~~~~~~~~~~~~~~~~~~~~~~~~~~~~~~~~~~~
~~~~~~~~~~~~~~~~~~~~~~~~~~~~~~~~~~~~~~~~~~~~~~~~~~~~~~~~~~~~
~~~~~~~~~~~~~~~~~~~~~~~~~~~~~~~~~~~~~~~~~~~~~~~~~~~~~~~~~~~~
~~~~~~~~~~~~~~~~~~~~~~~~~~~~~~~~~~~~~~~~~~~~~~~~~~~~~~~~~~~~
~~~~~~~~~~~~~~~~~~~~~~~~~~~~~~~~~~~~~~~~~~~~~~~~~~~~~~~~~~~~
~~~~~~~~~~~~~~~~~~~~~~~~~~~~~~~~~~~~~~~~~~~~~~~~~~~~~~~~~~~~
~~~~~~~~~~~~~~~~~~~~~~~~~~~~~~~~~~~~~~~~~~~~~~~~~~~~~~~~~~~~
~~~~~~~~~~~~~~~~~~~~~~~~~~~~~~~~~~~~~~~~~~~~~~~~~~~~~~~~~~~~
~~~~~~~~~~~~~~~~~~~~~~~~~~~~~~~~~~~~~~~~~~~~~~~~~~~~~~~~~~~~
~~~~~~~~~~~~~~~~~~~~~~~~~~~~~~~~~~~~~~~~~~~~~~~~~~~~~~~~~~~~
~~~~~~~~~~~~~~~~~~~~~~~~~~~~~~~~~~~~~~~~~~~~~~~~~~~~~~~~~~~~
~~~~~~~~~~~~~~~~~~~~~~~~~~~~~~~~~~~~~~~~~~~~~~~~~~~~~~~~~~~~
~~~~~~~~~~~~~~~~~~~~~~~~~~~~~~~~~~~~~~~~~~~~~~~~~~~~~~~~~~~~
~~~~~~~~~~~~~~~~~~~~~~~~~~~~~~~~~~~~~~~~~~~~~~~~~~~~~~~~~~~~
~~~~~~~~~~~~~~~~~~~~~~~~~~~~~~~~~~~~~~~~~~~~~~~~~~~~~~~~~~~~
~~~~~~~~~~~~~~~~~~~~~~~~~~~~~~~~~~~~~~~~~~~~~~~~~~~~~~~~~~~~
~~~~~~~~~~~~~~~~~~~~~~~~~~~~~~~~~~~~~~~~~~~~~~~~~~~~~~~~~~~~
~~~~~~~~~~~~~~~~~~~~~~~~~~~~~~~~~~~~~~~~~~~~~~~~~~~~~~~~~~~~
~~~~~~~~~~~~~~~~~~~~~~~~~~~~~~~~~~~~~~~~~~~~~~~~~~~~~~~~~~~~
~~~~~~~~~~~~~~~~~~~~~~~~~~~~~~~~~~~~~~~~~~~~~~~~~~~~~~~~~~~~
~~~~~~~~~~~~~~~~~~~~~~~~~~~~~~~~~~~~~~~~~~~~~~~~~~~~~~~~~~~~
~~~~~~~~~~~~~~~~~~~~~~~~~~~~~~~~~~~~~~~~~~~~~~~~~~~~~~~~~~~~
~~~~~~~~~~~~~~~~~~~~~~~~~~~~~~~~~~~~~~~~~~~~~~~~~~~~~~~~~~~~
~~~~~~~~~~~~~~~~~~~~~~~~~~~~~~~~~~~~~~~~~~~~~~~~~~~~~~~~~~~~
~~~~~~~~~~~~~~~~~~~~~~~~~~~~~~~~~~~~~~~~~~~~~~~~~~~~~~~~~~~~
~~~~~~~~~~~~~~~~~~~~~~~~~~~~~~~~~~~~~~~~~~~~~~~~~~~~~~~~~~~~
~~~~~~~~~~~~~~~~~~~~~~~~~~~~~~~~~~~~~~~~~~~~~~~~~~~~~~~~~~~~
~~~~~~~~~~~~~~~~~~~~~~~~~~~~~~~~~~~~~~~~~~~~~~~~~~~~~~~~~~~~
~~~~~~~~~~~~~~~~~~~~~~~~~~~~~~~~~~~~~~~~~~~~~~~~~~~~~~~~~~~~
~~~~~~~~~~~~~~~~~~~~~~~~~~~~~~~~~~~~~~~~~~~~~~~~~~~~~~~~~~~~
~~~~~~~~~~~~~~~~~~~~~~~~~~~~~~~~~~~~~~~~~~~~~~~~~~~~~~~~~~~~
~~~~~~~~~~~~~~~~~~~~~~~~~~~~~~~~~~~~~~~~~~~~~~~~~~~~~~~~~~~~
~~~~~~~~~~~~~~~~~~~~~~~~~~~~~~~~~~~~~~~~~~~~~~~~~~~~~~~~~~~~
~~~~~~~~~~~~~~~~~~~~~~~~~~~~~~~~~~~~~~~~~~~~~~~~~~~~~~~~~~~~
~~~~~~~~~~~~~~~~~~~~~~~~~~~~~~~~~~~~~~~~~~~~~~~~~~~~~~~~~~~~
~~~~~~~~~~~~~~~~~~~~~~~~~~~~~~~~~~~~~~~~~~~~~~~~~~~~~~~~~~~~
~~~~~~~~~~~~~~~~~~~~~~~~~~~~~~~~~~~~~~~~~~~~~~~~~~~~~~~~~~~~
~~~~~~~~~~~~~~~~~~~~~~~~~~~~~~~~~~~~~~~~~~~~~~~~~~~~~~~~~~~~
~~~~~~~~~~~~~~~~~~~~~~~~~~~~~~~~~~~~~~~~~~~~~~~~~~~~~~~~~~~~
~~~~~~~~~~~~~~~~~~~~~~~~~~~~~~~~~~~~~~~~~~~~~~~~~~~~~~~~~~~~
~~~~~~~~~~~~~~~~~~~~~~~~~~~~~~~~~~~~~~~~~~~~~~~~~~~~~~~~~~~~
~~~~~~~~~~~~~~~~~~~~~~~~~~~~~~~~~~~~~~~~~~~~~~~~~~~~~~~~~~~~
~~~~~~~~~~~~~~~~~~~~~~~~~~~~~~~~~~~~~~~~~~~~~~~~~~~~~~~~~~~~
~~~~~~~~~~~~~~~~~~~~~~~~~~~~~~~~~~~~~~~~~~~~~~~~~~~~~~~~~~~~
~~~~~~~~~~~~~~~~~~~~~~~~~~~~~~~~~~~~~~~~~~~~~~~~~~~~~~~~~~~~
~~~~~~~~~~~~~~~~~~~~~~~~~~~~~~~~~~~~~~~~~~~~~~~~~~~~~~~~~~~~
~~~~~~~~~~~~~~~~~~~~~~~~~~~~~~~~~~~~~~~~~~~~~~~~~~~~~~~~~~~~
~~~~~~~~~~~~~~~~~~~~~~~~~~~~~~~~~~~~~~~~~~~~~~~~~~~~~~~~~~~~
~~~~~~~~~~~~~~~~~~~~~~~~~~~~~~~~~~~~~~~~~~~~~~~~~~~~~~~~~~~~
~~~~~~~~~~~~~~~~~~~~~~~~~~~~~~~~~~~~~~~~~~~~~~~~~~~~~~~~~~~~
~~~~~~~~~~~~~~~~~~~~~~~~~~~~~~~~~~~~~~~~~~~~~~~~~~~~~~~~~~~~
~~~~~~~~~~~~~~~~~~~~~~~~~~~~~~~~~~~~~~~~~~~~~~~~~~~~~~~~~~~~
~~~~~~~~~~~~~~~~~~~~~~~~~~~~~~~~~~~~~~~~~~~~~~~~~~~~~~~~~~~~
~~~~~~~~~~~~~~~~~~~~~~~~~~~~~~~~~~~~~~~~~~~~~~~~~~~~~~~~~~~~
~~~~~~~~~~~~~~~~~~~~~~~~~~~~~~~~~~~~~~~~~~~~~~~~~~~~~~~~~~~~
~~~~~~~~~~~~~~~~~~~~~~~~~~~~~~~~~~~~~~~~~~~~~~~~~~~~~~~~~~~~
~~~~~~~~~~~~~~~~~~~~~~~~~~~~~~~~~~~~~~~~~~~~~~~~~~~~~~~~~~~~
~~~~~~~~~~~~~~~~~~~~~~~~~~~~~~~~~~~~~~~~~~~~~~~~~~~~~~~~~~~~
~~~~~~~~~~~~~~~~~~~~~~~~~~~~~~~~~~~~~~~~~~~~~~~~~~~~~~~~~~~~
~~~~~~~~~~~~~~~~~~~~~~~~~~~~~~~~~~~~~~~~~~~~~~~~~~~~~~~~~~~~
~~~~~~~~~~~~~~~~~~~~~~~~~~~~~~~~~~~~~~~~~~~~~~~~~~~~~~~~~~~~
~~~~~~~~~~~~~~~~~~~~~~~~~~~~~~~~~~~~~~~~~~~~~~~~~~~~~~~~~~~~
~~~~~~~~~~~~~~~~~~~~~~~~~~~~~~~~~~~~~~~~~~~~~~~~~~~~~~~~~~~~
~~~~~~~~~~~~~~~~~~~~~~~~~~~~~~~~~~~~~~~~~~~~~~~~~~~~~~~~~~~~
~~~~~~~~~~~~~~~~~~~~~~~~~~~~~~~~~~~~~~~~~~~~~~~~~~~~~~~~~~~~
~~~~~~~~~~~~~~~~~~~~~~~~~~~~~~~~~~~~~~~~~~~~~~~~~~~~~~~~~~~~
~~~~~~~~~~~~~~~~~~~~~~~~~~~~~~~~~~~~~~~~~~~~~~~~~~~~~~~~~~~~
~~~~~~~~~~~~~~~~~~~~~~~~~~~~~~~~~~~~~~~~~~~~~~~~~~~~~~~~~~~~
~~~~~~~~~~~~~~~~~~~~~~~~~~~~~~~~~~~~~~~~~~~~~~~~~~~~~~~~~~~~
~~~~~~~~~~~~~~~~~~~~~~~~~~~~~~~~~~~~~~~~~~~~~~~~~~~~~~~~~~~~
~~~~~~~~~~~~~~~~~~~~~~~~~~~~~~~~~~~~~~~~~~~~~~~~~~~~~~~~~~~~
~~~~~~~~~~~~~~~~~~~~~~~~~~~~~~~~~~~~~~~~~~~~~~~~~~~~~~~~~~~~
~~~~~~~~~~~~~~~~~~~~~~~~~~~~~~~~~~~~~~~~~~~~~~~~~~~~~~~~~~~~
~~~~~~~~~~~~~~~~~~~~~~~~~~~~~~~~~~~~~~~~~~~~~~~~~~~~~~~~~~~~
~~~~~~~~~~~~~~~~~~~~~~~~~~~~~~~~~~~~~~~~~~~~~~~~~~~~~~~~~~~~
~~~~~~~~~~~~~~~~~~~~~~~~~~~~~~~~~~~~~~~~~~~~~~~~~~~~~~~~~~~~
~~~~~~~~~~~~~~~~~~~~~~~~~~~~~~~~~~~~~~~~~~~~~~~~~~~~~~~~~~~~
~~~~~~~~~~~~~~~~~~~~~~~~~~~~~~~~~~~~~~~~~~~~~~~~~~~~~~~~~~~~
~~~~~~~~~~~~~~~~~~~~~~~~~~~~~~~~~~~~~~~~~~~~~~~~~~~~~~~~~~~~
~~~~~~~~~~~~~~~~~~~~~~~~~~~~~~~~~~~~~~~~~~~~~~~~~~~~~~~~~~~~
~~~~~~~~~~~~~~~~~~~~~~~~~~~~~~~~~~~~~~~~~~~~~~~~~~~~~~~~~~~~
~~~~~~~~~~~~~~~~~~~~~~~~~~~~~~~~~~~~~~~~~~~~~~~~~~~~~~~~~~~~
~~~~~~~~~~~~~~~~~~~~~~~~~~~~~~~~~~~~~~~~~~~~~~~~~~~~~~~~~~~~
~~~~~~~~~~~~~~~~~~~~~~~~~~~~~~~~~~~~~~~~~~~~~~~~~~~~~~~~~~~~
~~~~~~~~~~~~~~~~~~~~~~~~~~~~~~~~~~~~~~~~~~~~~~~~~~~~~~~~~~~~
~~~~~~~~~~~~~~~~~~~~~~~~~~~~~~~~~~~~~~~~~~~~~~~~~~~~~~~~~~~~
~~~~~~~~~~~~~~~~~~~~~~~~~~~~~~~~~~~~~~~~~~~~~~~~~~~~~~~~~~~~
~~~~~~~~~~~~~~~~~~~~~~~~~~~~~~~~~~~~~~~~~~~~~~~~~~~~~~~~~~~~
~~~~~~~~~~~~~~~~~~~~~~~~~~~~~~~~~~~~~~~~~~~~~~~~~~~~~~~~~~TT
AGTATTCTTCTGGTAAAAGCATCACATAATAAAGAAAGTCTACATCATCTTCACGAATGA
CGTAGACTTTTTTAGGTAATGCATTTTGTTTTTTTACATAGTTTGTATAGTGATATTCCA
ATTTGTATGCGGGTTGTTCTTGTTCATGTGTGATTGACAGTATATTCTCATCTTCTTGTA
GTCTAAAAATGTGTAGGTAATCTGTATGAGGTTTATTATCTCTTTCTTTCACCATATTCC
AAAGTAAGATTTGAAGGTCTAGAGATAGGTGTTCACTAATGCCTCTTGTGATGTATCGAT
TGATTTTCAT
>>Q7A206_Dresden-275757
------------------------------------------------------------
------------------------------------------------------------
------------------------------------------------------------
------------------------------------------------------------
------------------------------------------------------------
------------------------------------------------------------
------------------------------------------------------------
------------------------------------------------------------
------------------------------------------------------------
------------------------------------------------------------
------------------------------------------------------------
------------------------------------------------------------
------------------------------------------------------------
------------------------------------------------------------
------------------------------------------------------------
------------------------------------------------------------
------------------------------------------------------------
------------------------------------------------------------
------------------------------------------------------------
------------------------------------------------------------
------------------------------------------------------------
------------------------------------------------------------
------------------------------------------------------------
------------------------------------------------------------
------------------------------------------------------------
------------------------------------------------------------
------------------------------------------------------------
------------------------------------------------------------
------------------------------------------------------------
------------------------------------------------------------
------------------------------------------------------------
------------------------------------------------------------
------------------------------------------------------------
------------------------------------------------------------
------------------------------------------------------------
------------------------------------------------------------
------------------------------------------------------------
------------------------------------------------------------
------------------------------------------------------------
------------------------------------------------------------
------------------------------------------------------------
------------------------------------------------------------
------------------------------------------------------------
------------------------------------------------------------
------------------------------------------------------------
------------------------------------------------------------
------------------------------------------------------------
------------------------------------------------------------
------------------------------------------------------------
------------------------------------------------------------
------------------------------------------------------------
------------------------------------------------------------
------------------------------------------------------------
------------------------------------------------------------
------------------------------------------------------------
------------------------------------------------------------
------------------------------------------------------------
------------------------------------------------------------
------------------------------------------------------------
------------------------------------------------------------
------------------------------------------------------------
------------------------------------------------------------
------------------------------------------------------------
------------------------------------------------------------
------------------------------------------------------------
------------------------------------------------------------
------------------------------------------------------------
------------------------------------------------------------
------------------------------------------------------------
------------------------------------------------------------
------------------------------------------------------------
------------------------------------------------------------
------------------------------------------------------------
------------------------------------------------------------
------------------------------------------------------------
------------------------------------------------------------
------------------------------------------------------------
------------------------------------------------------------
------------------------------------------------------------
------------------------------------------------------------
------------------------------------------------------------
------------------------------------------------------------
------------------------------------------------------------
------------------------------------------------------------
------------------------------------------------------------
------------------------------------------------------------
------------------------------------------------------------
------------------------------------------------------------
------------------------------------------------------------
------------------------------------------------------------
------------------------------------------------------------
------------------------------------------------------------
------------------------------------------------------------
------------------------------------------------------------
------------------------------------------------------------
------------------------------------------------------------
------------------------------------------------------------
------------------------------------------------------------
------------------------------------------------------------
------------------------------------------------------------
------------------------------------------------------------
------------------------------------------------------------
------------------------------------------------------------
------------------------------------------------------------
------------------------------------------------------------
------------------------------------------------------------
------------------------------------------------------------
------------------------------------------------------------
------------------------------------------------------------
------------------------------------------------------------
------------------------------------------------------------
------------------------------------------------------------
------------------------------------------------------------
------------------------------------------------------------
------------------------------------------------------------
------------------------------------------------------------
------------------------------------------------------------
------------------------------------------------------------
------------------------------------------------------------
------------------------------------------------------------
------------------------------------------------------------
------------------------------------------------------------
------------------------------------------------------------
------------------------------------------------------------
------------------------------------------------------------
------------------------------------------------------------
------------------------------------------------------------
------------------------------------------------------------
------------------------------------------------------------
-----------CTATTTTCCTCCATTTTGCTTTTCTTTCATGATGTCAATCACTTCGTTA
ATGACTGTAACAGATATTTGTGCCACTTTGATCCAATT
>>Q7A206_Oerebro-086360
~~~~~~~~~~~~~~~~~~~~~~~~~~~~~~~~~~~~~~~~~~~~~~~~~~~~~~~~~~~~
~~~~~~~~~~~~~~~~~~~~~~~~~~~~~~~~~~~~~~~~~~~~~~~~~~~~~~~~~~~~
~~~~~~~~~~~~~~~~~~~~~~~~~~~~~~~~~~~~~~~~~~~~~~~~~~~~~~~~~~~~
~~~~~~~~~~~~~~~~~~~~~~~~~~~~~~~~~~~~~~~~~~~~~~~~~~~~~~~~~~~~
~~~~~~~~~~~~~~~~~~~~~~~~~~~~~~~~~~~~~~~~~~~~~~~~~~~~~~~~~~~~
~~~~~~~~~~~~~~~~~~~~~~~~~~~~~~~~~~~~~~~~~~~~~~~~~~~~~~~~~~~~
~~~~~~~~~~~~~~~~~~~~~~~~~~~~~~~~~~~~~~~~~~~~~~~~~~~~~~~~~~~~
~~~~~~~~~~~~~~~~~~~~~~~~~~~~~~~~~~~~~~~~~~~~~~~~~~~~~~~~~~~~
~~~~~~~~~~~~~~~~~~~~~~~~~~~~~~~~~~~~~~~~~~~~~~~~~~~~~~~~~~~~
~~~~~~~~~~~~~~~~~~~~~~~~~~~~~~~~~~~~~~~~~~~~~~~~~~~~~~~~~~~~
~~~~~~~~~~~~~~~~~~~~~~~~~~~~~~~~~~~~~~~~~~~~~~~~~~~~~~~~~~~~
~~~~~~~~~~~~~~~~~~~~~~~~~~~~~~~~~~~~~~~~~~~~~~~~~~~~~~~~~~~~
~~~~~~~~~~~~~~~~~~~~~~~~~~~~~~~~~~~~~~~~~~~~~~~~~~~~~~~~~~~~
~~~~~~~~~~~~~~~~~~~~~~~~~~~~~~~~~~~~~~~~~~~~~~~~~~~~~~~~~~~~
~~~~~~~~~~~~~~~~~~~~~~~~~~~~~~~~~~~~~~~~~~~~~~~~~~~~~~~~~~~~
~~~~~~~~~~~~~~~~~~~~~~~~~~~~~~~~~~~~~~~~~~~~~~~~~~~~~~~~~~~~
~~~~~~~~~~~~~~~~~~~~~~~~~~~~~~~~~~~~~~~~~~~~~~~~~~~~~~~~~~~~
~~~~~~~~~~~~~~~~~~~~~~~~~~~~~~~~~~~~~~~~~~~~~~~~~~~~~~~~~~~~
~~~~~~~~~~~~~~~~~~~~~~~~~~~~~~~~~~~~~~~~~~~~~~~~~~~~~~~~~~~~
~~~~~~~~~~~~~~~~~~~~~~~~~~~~~~~~~~~~~~~~~~~~~~~~~~~~~~~~~~~~
~~~~~~~~~~~~~~~~~~~~~~~~~~~~~~~~~~~~~~~~~~~~~~~~~~~~~~~~~~~~
~~~~~~~~~~~~~~~~~~~~~~~~~~~~~~~~~~~~~~~~~~~~~~~~~~~~~~~~~~~~
~~~~~~~~~~~~~~~~~~~~~~~~~~~~~~~~~~~~~~~~~~~~~~~~~~~~~~~~~~~~
~~~~~~~~~~~~~~~~~~~~~~~~~~~~~~~~~~~~~~~~~~~~~~~~~~~~~~~~~~~~
~~~~~~~~~~~~~~~~~~~~~~~~~~~~~~~~~~~~~~~~~~~~~~~~~~~~~~~~~~~~
~~~~~~~~~~~~~~~~~~~~~~~~~~~~~~~~~~~~~~~~~~~~~~~~~~~~~~~~~~~~
~~~~~~~~~~~~~~~~~~~~~~~~~~~~~~~~~~~~~~~~~~~~~~~~~~~~~~~~~~~~
~~~~~~~~~~~~~~~~~~~~~~~~~~~~~~~~~~~~~~~~~~~~~~~~~~~~~~~~~~~~
~~~~~~~~~~~~~~~~~~~~~~~~~~~~~~~~~~~~~~~~~~~~~~~~~~~~~~~~~~~~
~~~~~~~~~~~~~~~~~~~~~~~~~~~~~~~~~~~~~~~~~~~~~~~~~~~~~~~~~~~~
~~~~~~~~~~~~~~~~~~~~~~~~~~~~~~~~~~~~~~~~~~~~~~~~~~~~~~~~~~~~
~~~~~~~~~~~~~~~~~~~~~~~~~~~~~~~~~~~~~~~~~~~~~~~~~~~~~~~~~~~~
~~~~~~~~~~~~~~~~~~~~~~~~~~~~~~~~~~~~~~~~~~~~~~~~~~~~~~~~~~~~
~~~~~~~~~~~~~~~~~~~~~~~~~~~~~~~~~~~~~~~~~~~~~~~~~~~~~~~~~~~~
~~~~~~~~~~~~~~~~~~~~~~~~~~~~~~~~~~~~~~~~~~~~~~~~~~~~~~~~~~~~
~~~~~~~~~~~~~~~~~~~~~~~~~~~~~~~~~~~~~~~~~~~~~~~~~~~~~~~~~~~~
~~~~~~~~~~~~~~~~~~~~~~~~~~~~~~~~~~~~~~~~~~~~~~~~~~~~~~~~~~~~
~~~~~~~~~~~~~~~~~~~~~~~~~~~~~~~~~~~~~~~~~~~~~~~~~~~~~~~~~~~~
~~~~~~~~~~~~~~~~~~~~~~~~~~~~~~~~~~~~~~~~~~~~~~~~~~~~~~~~~~~~
~~~~~~~~~~~~~~~~~~~~~~~~~~~~~~~~~~~~~~~~~~~~~~~~~~~~~~~~~~~~
~~~~~~~~~~~~~~~~~~~~~~~~~~~~~~~~~~~~~~~~~~~~~~~~~~~~~~~~~~~~
~~~~~~~~~~~~~~~~~~~~~~~~~~~~~~~~~~~~~~~~~~~~~~~~~~~~~~~~~~~~
~~~~~~~~~~~~~~~~~~~~~~~~~~~~~~~~~~~~~~~~~~~~~~~~~~~~~~~~~~~~
~~~~~~~~~~~~~~~~~~~~~~~~~~~~~~~~~~~~~~~~~~~~~~~~~~~~~~~~~~~~
~~~~~~~~~~~~~~~~~~~~~~~~~~~~~~~~~~~~~~~~~~~~~~~~~~~~~~~~~~~~
~~~~~~~~~~~~~~~~~~~~~~~~~~~~~~~~~~~~~~~~~~~~~~~~~~~~~~~~~~~~
~~~~~~~~~~~~~~~~~~~~~~~~~~~~~~~~~~~~~~~~~~~~~~~~~~~~~~~~~~~~
~~~~~~~~~~~~~~~~~~~~~~~~~~~~~~~~~~~~~~~~~~~~~~~~~~~~~~~~~~~~
~~~~~~~~~~~~~~~~~~~~~~~~~~~~~~~~~~~~~~~~~~~~~~~~~~~~~~~~~~~~
~~~~~~~~~~~~~~~~~~~~~~~~~~~~~~~~~~~~~~~~~~~~~~~~~~~~~~~~~~~~
~~~~~~~~~~~~~~~~~~~~~~~~~~~~~~~~~~~~~~~~~~~~~~~~~~~~~~~~~~~~
~~~~~~~~~~~~~~~~~~~~~~~~~~~~~~~~~~~~~~~~~~~~~~~~~~~~~~~~~~~~
~~~~~~~~~~~~~~~~~~~~~~~~~~~~~~~~~~~~~~~~~~~~~~~~~~~~~~~~~~~~
~~~~~~~~~~~~~~~~~~~~~~~~~~~~~~~~~~~~~~~~~~~~~~~~~~~~~~~~~~~~
~~~~~~~~~~~~~~~~~~~~~~~~~~~~~~~~~~~~~~~~~~~~~~~~~~~~~~~~~~~~
~~~~~~~~~~~~~~~~~~~~~~~~~~~~~~~~~~~~~~~~~~~~~~~~~~~~~~~~~~~~
~~~~~~~~~~~~~~~~~~~~~~~~~~~~~~~~~~~~~~~~~~~~~~~~~~~~~~~~~~~~
~~~~~~~~~~~~~~~~~~~~~~~~~~~~~~~~~~~~~~~~~~~~~~~~~~~~~~~~~~~~
~~~~~~~~~~~~~~~~~~~~~~~~~~~~~~~~~~~~~~~~~~~~~~~~~~~~~~~~~~~~
~~~~~~~~~~~~~~~~~~~~~~~~~~~~~~~~~~~~~~~~~~~~~~~~~~~~~~~~~~~~
~~~~~~~~~~~~~~~~~~~~~~~~~~~~~~~~~~~~~~~~~~~~~~~~~~~~~~~~~~~~
~~~~~~~~~~~~~~~~~~~~~~~~~~~~~~~~~~~~~~~~~~~~~~~~~~~~~~~~~~~~
~~~~~~~~~~~~~~~~~~~~~~~~~~~~~~~~~~~~~~~~~~~~~~~~~~~~~~~~~~~~
~~~~~~~~~~~~~~~~~~~~~~~~~~~~~~~~~~~~~~~~~~~~~~~~~~~~~~~~~~~~
~~~~~~~~~~~~~~~~~~~~~~~~~~~~~~~~~~~~~~~~~~~~~~~~~~~~~~~~~~~~
~~~~~~~~~~~~~~~~~~~~~~~~~~~~~~~~~~~~~~~~~~~~~~~~~~~~~~~~~~~~
~~~~~~~~~~~~~~~~~~~~~~~~~~~~~~~~~~~~~~~~~~~~~~~~~~~~~~~~~~~~
~~~~~~~~~~~~~~~~~~~~~~~~~~~~~~~~~~~~~~~~~~~~~~~~~~~~~~~~~~~~
~~~~~~~~~~~~~~~~~~~~~~~~~~~~~~~~~~~~~~~~~~~~~~~~~~~~~~~~~~~~
~~~~~~~~~~~~~~~~~~~~~~~~~~~~~~~~~~~~~~~~~~~~~~~~~~~~~~~~~~~~
~~~~~~~~~~~~~~~~~~~~~~~~~~~~~~~~~~~~~~~~~~~~~~~~~~~~~~~~~~~~
~~~~~~~~~~~~~~~~~~~~~~~~~~~~~~~~~~~~~~~~~~~~~~~~~~~~~~~~~~~~
~~~~~~~~~~~~~~~~~~~~~~~~~~~~~~~~~~~~~~~~~~~~~~~~~~~~~~~~~~~~
~~~~~~~~~~~~~~~~~~~~~~~~~~~~~~~~~~~~~~~~~~~~~~~~~~~~~~~~~~~~
~~~~~~~~~~~~~~~~~~~~~~~~~~~~~~~~~~~~~~~~~~~~~~~~~~~~~~~~~~~~
~~~~~~~~~~~~~~~~~~~~~~~~~~~~~~~~~~~~~~~~~~~~~~~~~~~~~~~~~~~~
~~~~~~~~~~~~~~~~~~~~~~~~~~~~~~~~~~~~~~~~~~~~~~~~~~~~~~~~~~~~
~~~~~~~~~~~~~~~~~~~~~~~~~~~~~~~~~~~~~~~~~~~~~~~~~~~~~~~~~~~~
~~~~~~~~~~~~~~~~~~~~~~~~~~~~~~~~~~~~~~~~~~~~~~~~~~~~~~~~~~~~
~~~~~~~~~~~~~~~~~~~~~~~~~~~~~~~~~~~~~~~~~~~~~~~~~~~~~~~~~~~~
~~~~~~~~~~~~~~~~~~~~~~~~~~~~~~~~~~~~~~~~~~~~~~~~~~~~~~~~~~~~
~~~~~~~~~~~~~~~~~~~~~~~~~~~~~~~~~~~~~~~~~~~~~~~~~~~~~~~~~~~~
~~~~~~~~~~~~~~~~~~~~~~~~~~~~~~~~~~~~~~~~~~~~~~~~~~~~~~~~~~~~
~~~~~~~~~~~~~~~~~~~~~~~~~~~~~~~~~~~~~~~~~~~~~~~~~~~~~~~~~~~~
~~~~~~~~~~~~~~~~~~~~~~~~~~~~~~~~~~~~~~~~~~~~~~~~~~~~~~~~~~~~
~~~~~~~~~~~~~~~~~~~~~~~~~~~~~~~~~~~~~~~~~~~~~~~~~~~~~~~~~~~~
~~~~~~~~~~~~~~~~~~~~~~~~~~~~~~~~~~~~~~~~~~~~~~~~~~~~~~~~~~~~
~~~~~~~~~~~~~~~~~~~~~~~~~~~~~~~~~~~~~~~~~~~~~~~~~~~~~~~~~~~~
~~~~~~~~~~~~~~~~~~~~~~~~~~~~~~~~~~~~~~~~~~~~~~~~~~~~~~~~~~~~
~~~~~~~~~~~~~~~~~~~~~~~~~~~~~~~~~~~~~~~~~~~~~~~~~~~~~~~~~~~~
~~~~~~~~~~~~~~~~~~~~~~~~~~~~~~~~~~~~~~~~~~~~~~~~~~~~~~~~~~~~
~~~~~~~~~~~~~~~~~~~~~~~~~~~~~~~~~~~~~~~~~~~~~~~~~~~~~~~~~~~~
~~~~~~~~~~~~~~~~~~~~~~~~~~~~~~~~~~~~~~~~~~~~~~~~~~~~~~~~~~~~
~~~~~~~~~~~~~~~~~~~~~~~~~~~~~~~~~~~~~~~~~~~~~~~~~~~~~~~~~~~~
~~~~~~~~~~~~~~~~~~~~~~~~~~~~~~~~~~~~~~~~~~~~~~~~~~~~~~~~~~~~
~~~~~~~~~~~~~~~~~~~~~~~~~~~~~~~~~~~~~~~~~~~~~~~~~~~~~~~~~~~~
~~~~~~~~~~~~~~~~~~~~~~~~~~~~~~~~~~~~~~~~~~~~~~~~~~~~~~~~~~~~
~~~~~~~~~~~~~~~~~~~~~~~~~~~~~~~~~~~~~~~~~~~~~~~~~~~~~~~~~~~~
~~~~~~~~~~~~~~~~~~~~~~~~~~~~~~~~~~~~~~~~~~~~~~~~~~~~~~~~~~~~
~~~~~~~~~~~~~~~~~~~~~~~~~~~~~~~~~~~~~~~~~~~~~~~~~~~~~~~~~~~~
~~~~~~~~~~~~~~~~~~~~~~~~~~~~~~~~~~~~~~~~~~~~~~~~~~~~~~~~~~~~
~~~~~~~~~~~~~~~~~~~~~~~~~~~~~~~~~~~~~~~~~~~~~~~~~~~~~~~~~~~~
~~~~~~~~~~~~~~~~~~~~~~~~~~~~~~~~~~~~~~~~~~~~~~~~~~~~~~~~~~~~
~~~~~~~~~~~~~~~~~~~~~~~~~~~~~~~~~~~~~~~~~~~~~~~~~~~~~~~~~~~~
~~~~~~~~~~~~~~~~~~~~~~~~~~~~~~~~~~~~~~~~~~~~~~~~~~~~~~~~~~~~
~~~~~~~~~~~~~~~~~~~~~~~~~~~~~~~~~~~~~~~~~~~~~~~~~~~~~~~~~~~~
~~~~~~~~~~~~~~~~~~~~~~~~~~~~~~~~~~~~~~~~~~~~~~~~~~~~~~~~~~~~
~~~~~~~~~~~~~~~~~~~~~~~~~~~~~~~~~~~~~~~~~~~~~~~~~~~~~~~~~~~~
~~~~~~~~~~~~~~~~~~~~~~~~~~~~~~~~~~~~~~~~~~~~~~~~~~~~~~~~~~~~
~~~~~~~~~~~~~~~~~~~~~~~~~~~~~~~~~~~~~~~~~~~~~~~~~~~~~~~~~~~~
~~~~~~~~~~~~~~~~~~~~~~~~~~~~~~~~~~~~~~~~~~~~~~~~~~~~~~~~~~~~
~~~~~~~~~~~~~~~~~~~~~~~~~~~~~~~~~~~~~~~~~~~~~~~~~~~~~~~~~~~~
~~~~~~~~~~~~~~~~~~~~~~~~~~~~~~~~~~~~~~~~~~~~~~~~~~~~~~~~~~~~
~~~~~~~~~~~~~~~~~~~~~~~~~~~~~~~~~~~~~~~~~~~~~~~~~~~~~~~~~~~~
~~~~~~~~~~~~~~~~~~~~~~~~~~~~~~~~~~~~~~~~~~~~~~~~~~~~~~~~~~~~
~~~~~~~~~~~~~~~~~~~~~~~~~~~~~~~~~~~~~~~~~~~~~~~~~~~~~~~~~~~~
~~~~~~~~~~~~~~~~~~~~~~~~~~~~~~~~~~~~~~~~~~~~~~~~~~~~~~~~~~~~
~~~~~~~~~~~~~~~~~~~~~~~~~~~~~~~~~~~~~~~~~~~~~~~~~~~~~~~~~~~~
~~~~~~~~~~~~~~~~~~~~~~~~~~~~~~~~~~~~~~~~~~~~~~~~~~~~~~~~~~~~
~~~~~~~~~~~~~~~~~~~~~~~~~~~~~~~~~~~~~~~~~~~~~~~~~~~~~~~~~~~~
~~~~~~~~~~~~~~~~~~~~~~~~~~~~~~~~~~~~~~~~~~~~~~~~~~~~~~~~~~~~
~~~~~~~~~~~~~~~~~~~~~~~~~~~~~~~~~~~~~~~~~~~~~~~~~~~~~~~~~~~~
~~~~~~~~~~~~~~~~~~~~~~~~~~~~~~~~~~~~~~~~~~~~~~~~~~~~~~~~~~~~
~~~~~~~~~~~~~~~~~~~~~~~~~~~~~~~~~~~~~~~~~~~~~~~~~~~~~~~~~~~~
~~~~~~~~~~~~~~~~~~~~~~~~~~~~~~~~~~~~~~~~~~~~~~~~~~~~~~~~~~~~
~~~~~~~~~~~~~~~~~~~~~~~~~~~~~~~~~~~~~~~~~~~~~~~~~~~~~~~~~~~~
~~~~~~~~~~~~~~~~~~~~~~~~~~~~~~~~~~~~~~~~~~~~~~~~~~~~~~~~~~~~
~~~~~~~~~~~~~~~~~~~~~~~~~~~~~~~~~~~~~~~~~~~~~~~~~~~~~~~~~~~~
~~~~~~~~~~~~~~~~~~~~~~~~~~~~~~~~~~~~~~~~~~~~~~~~~~~~~~~~~~~~
~~~~~~~~~~~CTATTTTCCTCCATTTTGCTTTTCTTTCATGATGTCAATCACTTCGTTA
ATGACTGTAACAGATATTTGTGCCACTTTGATCCAATT
>>ccrB-1_15Dresden-275757
------------------------------------------------------------
------------------------------------------------------------
------------------------------------------------------------
------------------------------------------------------------
------------------------------------------------------------
------------------------------------------------------------
------------------------------------------------------------
------------------------------------------------------------
------------------------------------------------------------
------------------------------------------------------------
------------------------------------------------------------
------------------------------------------------------------
------------------------------------------------------------
------------------------------------------------------------
------------------------------------------------------------
------------------------------------------------------------
------------------------------------------------------------
------------------------------------------------------------
------------------------------------------------------------
------------------------------------------------------------
------------------------------------------------------------
------------------------------------------------------------
------------------------------------------------------------
------------------------------------------------------------
------------------------------------------------------------
------------------------------------------------------------
------------------------------------------------------------
------------------------------------------------------------
------------------------------------------------------------
------------------------------------------------------------
------------------------------------------------------------
------------------------------------------------------------
------------------------------------------------------------
------------------------------------------------------------
------------------------------------------------------------
------------------------------------------------------------
------------------------------------------------------------
------------------------------------------------------------
------------------------------------------------------------
------------------------------------------------------------
------------------------------------------------------------
------------------------------------------------------------
------------------------------------------------------------
------------------------------------------------------------
------------------------------------------------------------
------------------------------------------------------------
------------------------------------------------------------
------------------------------------------------------------
------------------------------------------------------------
------------------------------------------------------------
------------------------------------------------------------
------------------------------------------------------------
------------------------------------------------------------
------------------------------------------------------------
------------------------------------------------------------
------------------------------------------------------------
------------------------------------------------------------
------------------------------------------------------------
------------------------------------------------------------
------------------------------------------------------------
------------------------------------------------------------
------------------------------------------------------------
------------------------------------------------------------
------------------------------------------------------------
------------------------------------------------------------
------------------------------------------------------------
------------------------------------------------------------
------------------------------------------------------------
------------------------------------------------------------
------------------------------------------------------------
------------------------------------------------------------
------------------------------------------------------------
------------------------------------------------------------
------------------------------------------------------------
------------------------------------------------------------
------------------------------------------------------------
------------------------------------------------------------
------------------------------------------------------------
------------------------------------------------------------
------------------------------------------------------------
------------------------------------------------------------
------------------------------------------------------------
------------------------------------------------------------
------------------------------------------------------------
------------------------------------------------------------
------------------------------------------------------------
------------------------------------------------------------
------------------------------------------------------------
------------------------------------------------------------
------------------------------------------------------------
------------------------------------------------------------
------------------------------------------------------------
------------------------------------------------------------
------------------------------------------------------------
------------------------------------------------------------
------------------------------------------------------------
------------------------------------------------------------
------------------------------------------------------------
------------------------------------------------------------
------------------------------------------------------------
------------------------------------------------------------
------------------------------------------------------------
------------------------------------------------------------
------------------------------------------------------------
------------------------------------------------------------
------------------------------------------------------------
------------------------------------------------------------
------------------------------------------------------------
------------------------------------------------------------
------------------------------------------------------------
------------------------------------------------------------
------------------------------------------------------------
------------------------------------------------------------
------------------------------------------------------------
------------------------------------------------------------
------------------------------------------------------------
------------------------------------------------------------
------------------------------------------------------------
------------------------------------------------------------
------------------------------------------------------------
------------------------------------------------------------
------------------------------------------------------------
------------------------------------------------------------
------------------------------------------------------------
------------------------------------------------------------
------------------------------------------------------------
------------------------------------------------------------
------------------------------------------------------------
------------------------------------------------------------
------------------------------------------------------------
------------------------------------------------------------
------------------------------------------------------------
------------------------------------------------------------
------------------------------------------------------------
------------------------------------------------------------
------------------------------------------------------------
------------------------------------------------------------
------------------------------------------------------------
------------------------------------------------------------
------------------------------------------------------------
------------------------------------------------------------
------------------------------------------------------------
------------------------------------------------------------
------------------------------------------------------------
-------------TTAGATTTGAAAATAGAGTGTTTGAGGCAAAAACAAAGACGAAGTGC
TGAGGAGCACTTCGTCTAGATTATTATTATTGAAAAGTTGTTTAATAATTTCATTATTAA
GTTTTAGTGTAACGTAGAATTGCTTTTTATGATTCTCATCTTTACGAATGTCAATACGGT
CAATAACCGTTAGGTACAAAGCTTTGAGCTGTGATTTATCCATGGATTCTATATTTTGAA
ATATTCGTTGTAATAGGGCAGCGATTTGTTTCGTATCATAAGATGGTTTCTCTTGATTTT
GTTGCTGCTTGAGTTGATTAATTTGGTTTGTAATGTCATTGAGTTGTGTTTCATATTGAT
GAATGGTTGGTTTGAGTGCAGATGTTAAGTCTGGATTGTCTTCGAGGGTTTGAATTAGAT
TTTTTAGTTTAGTGTTTATTTCATCAAATTGTTGTTGCTTATATGCGATATCATGGTTAA
GTGCAGCCATATCAATTTGACTATCTTGATTAACACGTTCGACAACTTGTTTGAGAACTT
TATCGCTTTTGACAATTTCAAGTATTTGATCCATGACGTATTTCTCAATCACATCAGCTC
TAACACTATTGGCTGAACATACCTTTGATCCTTTGTTGCGAAAGTTACTACAAGAATAAT
AGCGAATACGTTTCTTAGTTCCATCTTTGAGTGTATTAGTAGTATTACTCGCGGCCATAG
GTGCTCCGCATTGGGGACAATGAACGATACCGGTTAATAGATTAGTTCCTTTACCGTGAA
CTTGGGGTTTTTGACTGACTTGCTTTTTACGTGCTTGCACTTTATCCCATAATGCTTGGC
TAATAATAGGGGCGTGCTTACCCTCAGCTATGATCGGTTTATCATTCAGTCCTTTACGAC
GTTTTTCATTCCAATCTTTGTACTTCGCAAATTGAATTTTACCCATATAGAAGGGATTGG
ATAGAATATAAGTAATAGAACTTATACTGAAAGGCTTCCCTTTTTTAGTGACATAGCCTT
TATGATTGAGTGTATTGGCAATTTTACGATAGCCATGCCCTTTGGCATAAGATTCGAAAA
TATATTTTACAATATTAGCTTCATGTTGATTAATCATCAATTCGTGTTTACTGTCGGGTA
TTTTGTCATAGCCTAGCGGTAAATTTCCTTGATAATAGCCTTCTTGGGCACGTCTGGTTT
GGCCCATGAATACGTTCTCGACAATGTTATTACGTTCAAATTCTGAGAAACTCGCAAGTA
TTTGTAACATGAGTTTTCCAGAAGAAGTATTGACTTCCATACGTTCAGACAAACTGAAAA
ATTCGACATTTTGCTTATGCAAATCTTCGACAATTTTGAGTAAGTCTGATGTATTACGTG
CCAGTCGGTTTGTTTTGTACACCATGACACAATCGATATGACCTTCATTCGCATCCTTCA
ACATACGTTGGAGCTCAGGACGGTTCATAGATTTTCCGGAAATACCACGATCTGCGTACA
CATCTACCACTTTGAAGTTATTAAATTGACAGTATTCTTCAATCTGATTGATCTGGCCTG
TTATCGAGTAGCCTTCAGTACTTTGGATTTCCGTTGATACACGAACATAGATAGCGACAC
GTTTTTGTTTGAGTTGTTGCAT--------------------------------------
------------------------------------------------------------
------------------------------------------------------------
------------------------------------------------------------
------------------------------------------------------------
------------------------------------------------------------
------------------------------------------------------------
------------------------------------------------------------
------------------------------------------------------------
------------------------------------------------------------
------------------------------------------------------------
------------------------------------------------------------
------------------------------------------------------------
------------------------------------------------------------
------------------------------------------------------------
------------------------------------------------------------
------------------------------------------------------------
------------------------------------------------------------
------------------------------------------------------------
------------------------------------------------------------
------------------------------------------------------------
------------------------------------------------------------
------------------------------------------------------------
------------------------------------------------------------
------------------------------------------------------------
------------------------------------------------------------
------------------------------------------------------------
------------------------------------------------------------
------------------------------------------------------------
------------------------------------------------------------
------------------------------------------------------------
------------------------------------------------------------
------------------------------------------------------------
------------------------------------------------------------
------------------------------------------------------------
------------------------------------------------------------
------------------------------------------------------------
------------------------------------------------------------
------------------------------------------------------------
------------------------------------------------------------
------------------------------------------------------------
------------------------------------------------------------
------------------------------------------------------------
------------------------------------------------------------
------------------------------------------------------------
------------------------------------------------------------
------------------------------------------------------------
------------------------------------------------------------
------------------------------------------------------------
------------------------------------------------------------
------------------------------------------------------------
------------------------------------------------------------
------------------------------------------------------------
------------------------------------------------------------
------------------------------------------------------------
------------------------------------------------------------
------------------------------------------------------------
------------------------------------------------------------
------------------------------------------------------------
------------------------------------------------------------
------------------------------------------------------------
------------------------------------------------------------
------------------------------------------------------------
------------------------------------------------------------
------------------------------------------------------------
------------------------------------------------------------
------------------------------------------------------------
------------------------------------------------------------
------------------------------------------------------------
------------------------------------------------------------
------------------------------------------------------------
------------------------------------------------------------
------------------------------------------------------------
------------------------------------------------------------
------------------------------------------------------------
------------------------------------------------------------
------------------------------------------------------------
------------------------------------------------------------
------------------------------------------------------------
------------------------------------------------------------
------------------------------------------------------------
------------------------------------------------------------
------------------------------------------------------------
------------------------------------------------------------
------------------------------------------------------------
------------------------------------------------------------
------------------------------------------------------------
------------------------------------------------------------
------------------------------------------------------------
------------------------------------------------------------
------------------------------------------------------------
------------------------------------------------------------
------------------------------------------------------------
------------------------------------------------------------
------------------------------------------------------------
------------------------------------------------------------
------------------------------------------------------------
------------------------------------------------------------
------------------------------------------------------------
------------------------------------------------------------
------------------------------------------------------------
------------------------------------------------------------
------------------------------------------------------------
------------------------------------------------------------
------------------------------------------------------------
------------------------------------------------------------
------------------------------------------------------------
------------------------------------------------------------
------------------------------------------------------------
------------------------------------------------------------
------------------------------------------------------------
------------------------------------------------------------
------------------------------------------------------------
------------------------------------------------------------
------------------------------------------------------------
------------------------------------------------------------
------------------------------------------------------------
------------------------------------------------------------
------------------------------------------------------------
------------------------------------------------------------
------------------------------------------------------------
------------------------------------------------------------
------------------------------------------------------------
------------------------------------------------------------
------------------------------------------------------------
------------------------------------------------------------
------------------------------------------------------------
------------------------------------------------------------
------------------------------------------------------------
------------------------------------------------------------
------------------------------------------------------------
------------------------------------------------------------
------------------------------------------------------------
------------------------------------------------------------
--------------------------------------
>>ccrB-1 Oerebro-086360
------------------------------------------------------------
------------------------------------------------------------
------------------------------------------------------------
------------------------------------------------------------
------------------------------------------------------------
------------------------------------------------------------
------------------------------------------------------------
------------------------------------------------------------
------------------------------------------------------------
------------------------------------------------------------
------------------------------------------------------------
------------------------------------------------------------
------------------------------------------------------------
------------------------------------------------------------
------------------------------------------------------------
------------------------------------------------------------
------------------------------------------------------------
------------------------------------------------------------
------------------------------------------------------------
------------------------------------------------------------
------------------------------------------------------------
------------------------------------------------------------
------------------------------------------------------------
------------------------------------------------------------
------------------------------------------------------------
------------------------------------------------------------
------------------------------------------------------------
------------------------------------------------------------
------------------------------------------------------------
------------------------------------------------------------
------------------------------------------------------------
------------------------------------------------------------
------------------------------------------------------------
------------------------------------------------------------
------------------------------------------------------------
------------------------------------------------------------
------------------------------------------------------------
------------------------------------------------------------
------------------------------------------------------------
------------------------------------------------------------
------------------------------------------------------------
------------------------------------------------------------
------------------------------------------------------------
------------------------------------------------------------
------------------------------------------------------------
------------------------------------------------------------
------------------------------------------------------------
------------------------------------------------------------
------------------------------------------------------------
------------------------------------------------------------
------------------------------------------------------------
------------------------------------------------------------
------------------------------------------------------------
------------------------------------------------------------
------------------------------------------------------------
------------------------------------------------------------
------------------------------------------------------------
------------------------------------------------------------
------------------------------------------------------------
------------------------------------------------------------
------------------------------------------------------------
------------------------------------------------------------
------------------------------------------------------------
------------------------------------------------------------
------------------------------------------------------------
------------------------------------------------------------
------------------------------------------------------------
------------------------------------------------------------
------------------------------------------------------------
------------------------------------------------------------
------------------------------------------------------------
------------------------------------------------------------
------------------------------------------------------------
------------------------------------------------------------
------------------------------------------------------------
------------------------------------------------------------
------------------------------------------------------------
------------------------------------------------------------
------------------------------------------------------------
------------------------------------------------------------
------------------------------------------------------------
------------------------------------------------------------
------------------------------------------------------------
------------------------------------------------------------
------------------------------------------------------------
------------------------------------------------------------
------------------------------------------------------------
------------------------------------------------------------
------------------------------------------------------------
------------------------------------------------------------
------------------------------------------------------------
------------------------------------------------------------
------------------------------------------------------------
------------------------------------------------------------
------------------------------------------------------------
------------------------------------------------------------
------------------------------------------------------------
------------------------------------------------------------
------------------------------------------------------------
------------------------------------------------------------
------------------------------------------------------------
------------------------------------------------------------
------------------------------------------------------------
------------------------------------------------------------
------------------------------------------------------------
------------------------------------------------------------
------------------------------------------------------------
------------------------------------------------------------
------------------------------------------------------------
------------------------------------------------------------
------------------------------------------------------------
------------------------------------------------------------
------------------------------------------------------------
------------------------------------------------------------
------------------------------------------------------------
------------------------------------------------------------
------------------------------------------------------------
------------------------------------------------------------
------------------------------------------------------------
------------------------------------------------------------
------------------------------------------------------------
------------------------------------------------------------
------------------------------------------------------------
------------------------------------------------------------
------------------------------------------------------------
------------------------------------------------------------
------------------------------------------------------------
------------------------------------------------------------
------------------------------------------------------------
------------------------------------------------------------
------------------------------------------------------------
------------------------------------------------------------
------------------------------------------------------------
------------------------------------------------------------
------------------------------------------------------------
------------------------------------------------------------
------------------------------------------------------------
------------------------------------------------------------
------------------------------------------------------------
------------------------------------------------------------
------------------------------------------------------------
------------------------------------------------------------
------------------------------------------------------------
------------------------------------------------------------
-------------TTAGATTTGAAAATAGAGTGTTTGAGGCAAAAACAAAGACGAAGTGC
TGAGGAGCACTTCGTCTAGATTATTATTATTGAAAAGTTGTTTAATAATTTCATTATTAA
GTTTTAGTGTAACGTAGAATTGCTTTTTATGATTCTCATCTTTACGAATGTCAATACGGT
CAATAACCGTTAGGTACAAAGCTTTGAGCTGTGATTTATCCATGGATTCTATATTTTGAA
ATATTCGTTGTAATAGGGCAGCGATTTGTTTCGTATCATAAGATGGTTTCTCTTGATTTT
GTTGCTGCTTGAGTTGATTAATTTGGTTTGTAATGTCATTGAGTTGTGTTTCATATTGAT
GAATGGTTGGTTTGAGTGCAGATGTTAAGTCTGGATTGTCTTCGAGGGTTTGAATTAGAT
TTTTTAGTTTAGTGTTTATTTCATCAAATTGTTGTTGCTTATATGCGATATCATGGTTAA
GTGCAGCCATATCAATTTGACTATCTTGATTAACACGTTCGACAACTTGTTTGAGAACTT
TATCGCTTTTGACAATTTCAAGTATTTGATCCATGACGTATTTCTCAATCACATCAGCTC
TAACACTATTGGCTGAACATACCTTTGATCCTTTGTTGCGAAAGTTACTACAAGAATAAT
AGCGAATACGTTTCTTAGTTCCATCTTTGAGTGTATTAGTAGTATTACTCGCGGCCATAG
GTGCTCCGCATTGGGGACAATGAACGATACCGGTTAATAGATTAGTTCCTTTACCGTGAA
CTTGGGGTTTTTGACTGACTTGCTTTTTACGTGCTTGCACTTTATCCCATAATGCTTGGC
TAATAATAGGGGCGTGCTTACCCTCAGCTATGATCGGTTTATCATTCAGTCCTTTACGAC
GTTTTTCATTCCAATCTTTGTACTTCGCAAATTGAATTTTACCCATATAGAAGGGATTGG
ATAGAATATAAGTAATAGAACTTATACTGAAAGGCTTCCCTTTTTTAGTGACATAGCCTT
TATGATTGAGTGTATTGGCAATTTTACGATAGCCATGCCCTTTGGCATAAGATTCGAAAA
TATATTTTACAATATTAGCTTCATGTTGATTAATCATCAATTCGTGTTTACTGTCGGGTA
TTTTGTCATAGCCTAGCGGTAAATTTCCTTGATAATAGCCTTCTTGGGCACGTCTGGTTT
GGCCCATGAATACGTTCTCGACAATGTTATTACGTTCAAATTCTGAGAAACTCGCAAGTA
TTTGTAACATGAGTTTTCCAGAAGAAGTATTGACTTCCATACGTTCAGACAAACTGAAAA
ATTCGACATTTTGCTTATGCAAATCTTCGACAATTTTGAGTAAGTCTGATGTATTACGTG
CCAGTCGGTTTGTTTTGTACACCATGACACAATCGATATGACCTTCATTCGCATCCTTCA
ACATACGTTGGAGCTCAGGACGGTTCATAGATTTTCCGGAAATACCACGATCTGCGTACA
CATCTACCACTTTGAAGTTATTAAATTGACAGTATTCTTCAATCTGATTGATCTGGCCTG
TTATCGAGTAGCCTTCAGTACTTTGGATTTCCGTTGATACACGAACATAGATAGCGACAC
GTTTTTGTTTGAGTTGTTGCAT
>>ccrA-1 Dresden-275757
~~~~~~~~~~~~~~~~~~~~~~~~~~~~~~~~~~~~~~~~~~~~~~~~~~~~~~~~~~~~
~~~~~~~~~~~~~~~~~~~~~~~~~~~~~~~~~~~~~~~~~~~~~~~~~~~~~~~~~~~~
~~~~~~~~~~~~~~~~~~~~~~~~~~~~~~~~~~~~~~~~~~~~~~~~~~~~~~~~~~~~
~~~~~~~~~~~~~~~~~~~~~~~~~~~~~~~~~~~~~~~~~~~~~~~~~~~~~~~~~~~~
~~~~~~~~~~~~~~~~~~~~~~~~~~~~~~~~~~~~~~~~~~~~~~~~~~~~~~~~~~~~
~~~~~~~~~~~~~~~~~~~~~~~~~~~~~~~~~~~~~~~~~~~~~~~~~~~~~~~~~~~~
~~~~~~~~~~~~~~~~~~~~~~~~~~~~~~~~~~~~~~~~~~~~~~~~~~~~~~~~~~~~
~~~~~~~~~~~~~~~~~~~~~~~~~~~~~~~~~~~~~~~~~~~~~~~~~~~~~~~~~~~~
~~~~~~~~~~~~~~~~~~~~~~~~~~~~~~~~~~~~~~~~~~~~~~~~~~~~~~~~~~~~
~~~~~~~~~~~~~~~~~~~~~~~~~~~~~~~~~~~~~~~~~~~~~~~~~~~~~~~~~~~~
~~~~~~~~~~~~~~~~~~~~~~~~~~~~~~~~~~~~~~~~~~~~~~~~~~~~~~~~~~~~
~~~~~~~~~~~~~~~~~~~~~~~~~~~~~~~~~~~~~~~~~~~~~~~~~~~~~~~~~~~~
~~~~~~~~~~~~~~~~~~~~~~~~~~~~~~~~~~~~~~~~~~~~~~~~~~~~~~~~~~~~
~~~~~~~~~~~~~~~~~~~~~~~~~~~~~~~~~~~~~~~~~~~~~~~~~~~~~~~~~~~~
~~~~~~~~~~~~~~~~~~~~~~~~~~~~~~~~~~~~~~~~~~~~~~~~~~~~~~~~~~~~
~~~~~~~~~~~~~~~~~~~~~~~~~~~~~~~~~~~~~~~~~~~~~~~~~~~~~~~~~~~~
~~~~~~~~~~~~~~~~~~~~~~~~~~~~~~~~~~~~~~~~~~~~~~~~~~~~~~~~~~~~
~~~~~~~~~~~~~~~~~~~~~~~~~~~~~~~~~~~~~~~~~~~~~~~~~~~~~~~~~~~~
~~~~~~~~~~~~~~~~~~~~~~~~~~~~~~~~~~~~~~~~~~~~~~~~~~~~~~~~~~~~
~~~~~~~~~~~~~~~~~~~~~~~~~~~~~~~~~~~~~~~~~~~~~~~~~~~~~~~~~~~~
~~~~~~~~~~~~~~~~~~~~~~~~~~~~~~~~~~~~~~~~~~~~~~~~~~~~~~~~~~~~
~~~~~~~~~~~~~~~~~~~~~~~~~~~~~~~~~~~~~~~~~~~~~~~~~~~~~~~~~~~~
~~~~~~~~~~~~~~~~~~~~~~~~~~~~~~~~~~~~~~~~~~~~~~~~~~~~~~~~~~~~
~~~~~~~~~~~~~~~~~~~~~~~~~~~~~~~~~~~~~~~~~~~~~~~~~~~~~~~~~~~~
~~~~~~~~~~~~~~~~~~~~~~~~~~~~~~~~~~~~~~~~~~~~~~~~~~~~~~~~~~~~
~~~~~~~~~~~~~~~~~~~~~~~~~~~~~~~~~~~~~~~~~~~~~~~~~~~~~~~~~~~~
~~~~~~~~~~~~~~~~~~~~~~~~~~~~~~~~~~~~~~~~~~~~~~~~~~~~~~~~~~~~
~~~~~~~~~~~~~~~~~~~~~~~~~~~~~~~~~~~~~~~~~~~~~~~~~~~~~~~~~~~~
~~~~~~~~~~~~~~~~~~~~~~~~~~~~~~~~~~~~~~~~~~~~~~~~~~~~~~~~~~~~
~~~~~~~~~~~~~~~~~~~~~~~~~~~~~~~~~~~~~~~~~~~~~~~~~~~~~~~~~~~~
~~~~~~~~~~~~~~~~~~~~~~~~~~~~~~~~~~~~~~~~~~~~~~~~~~~~~~~~~~~~
~~~~~~~~~~~~~~~~~~~~~~~~~~~~~~~~~~~~~~~~~~~~~~~~~~~~~~~~~~~~
~~~~~~~~~~~~~~~~~~~~~~~~~~~~~~~~~~~~~~~~~~~~~~~~~~~~~~~~~~~~
~~~~~~~~~~~~~~~~~~~~~~~~~~~~~~~~~~~~~~~~~~~~~~~~~~~~~~~~~~~~
~~~~~~~~~~~~~~~~~~~~~~~~~~~~~~~~~~~~~~~~~~~~~~~~~~~~~~~~~~~~
~~~~~~~~~~~~~~~~~~~~~~~~~~~~~~~~~~~~~~~~~~~~~~~~~~~~~~~~~~~~
~~~~~~~~~~~~~~~~~~~~~~~~~~~~~~~~~~~~~~~~~~~~~~~~~~~~~~~~~~~~
~~~~~~~~~~~~~~~~~~~~~~~~~~~~~~~~~~~~~~~~~~~~~~~~~~~~~~~~~~~~
~~~~~~~~~~~~~~~~~~~~~~~~~~~~~~~~~~~~~~~~~~~~~~~~~~~~~~~~~~~~
~~~~~~~~~~~~~~~~~~~~~~~~~~~~~~~~~~~~~~~~~~~~~~~~~~~~~~~~~~~~
~~~~~~~~~~~~~~~~~~~~~~~~~~~~~~~~~~~~~~~~~~~~~~~~~~~~~~~~~~~~
~~~~~~~~~~~~~~~~~~~~~~~~~~~~~~~~~~~~~~~~~~~~~~~~~~~~~~~~~~~~
~~~~~~~~~~~~~~~~~~~~~~~~~~~~~~~~~~~~~~~~~~~~~~~~~~~~~~~~~~~~
~~~~~~~~~~~~~~~~~~~~~~~~~~~~~~~~~~~~~~~~~~~~~~~~~~~~~~~~~~~~
~~~~~~~~~~~~~~~~~~~~~~~~~~~~~~~~~~~~~~~~~~~~~~~~~~~~~~~~~~~~
~~~~~~~~~~~~~~~~~~~~~~~~~~~~~~~~~~~~~~~~~~~~~~~~~~~~~~~~~~~~
~~~~~~~~~~~~~~~~~~~~~~~~~~~~~~~~~~~~~~~~~~~~~~~~~~~~~~~~~~~~
~~~~~~~~~~~~~~~~~~~~~~~~~~~~~~~~~~~~~~~~~~~~~~~~~~~~~~~~~~~~
~~~~~~~~~~~~~~~~~~~~~~~~~~~~~~~~~~~~~~~~~~~~~~~~~~~~~~~~~~~~
~~~~~~~~~~~~~~~~~~~~~~~~~~~~~~~~~~~~~~~~~~~~~~~~~~~~~~~~~~~~
~~~~~~~~~~~~~~~~~~~~~~~~~~~~~~~~~~~~~~~~~~~~~~~~~~~~~~~~~~~~
~~~~~~~~~~~~~~~~~~~~~~~~~~~~~~~~~~~~~~~~~~~~~~~~~~~~~~~~~~~~
~~~~~~~~~~~~~~~~~~~~~~~~~~~~~~~~~~~~~~~~~~~~~~~~~~~~~~~~~~~~
~~~~~~~~~~~~~~~~~~~~~~~~~~~~~~~~~~~~~~~~~~~~~~~~~~~~~~~~~~~~
~~~~~~~~~~~~~~~~~~~~~~~~~~~~~~~~~~~~~~~~~~~~~~~~~~~~~~~~~~~~
~~~~~~~~~~~~~~~~~~~~~~~~~~~~~~~~~~~~~~~~~~~~~~~~~~~~~~~~~~~~
~~~~~~~~~~~~~~~~~~~~~~~~~~~~~~~~~~~~~~~~~~~~~~~~~~~~~~~~~~~~
~~~~~~~~~~~~~~~~~~~~~~~~~~~~~~~~~~~~~~~~~~~~~~~~~~~~~~~~~~~~
~~~~~~~~~~~~~~~~~~~~~~~~~~~~~~~~~~~~~~~~~~~~~~~~~~~~~~~~~~~~
~~~~~~~~~~~~~~~~~~~~~~~~~~~~~~~~~~~~~~~~~~~~~~~~~~~~~~~~~~~~
~~~~~~~~~~~~~~~~~~~~~~~~~~~~~~~~~~~~~~~~~~~~~~~~~~~~~~~~~~~~
~~~~~~~~~~~~~~~~~~~~~~~~~~~~~~~~~~~~~~~~~~~~~~~~~~~~~~~~~~~~
~~~~~~~~~~~~~~~~~~~~~~~~~~~~~~~~~~~~~~~~~~~~~~~~~~~~~~~~~~~~
~~~~~~~~~~~~~~~~~~~~~~~~~~~~~~~~~~~~~~~~~~~~~~~~~~~~~~~~~~~~
~~~~~~~~~~~~~~~~~~~~~~~~~~~~~~~~~~~~~~~~~~~~~~~~~~~~~~~~~~~~
~~~~~~~~~~~~~~~~~~~~~~~~~~~~~~~~~~~~~~~~~~~~~~~~~~~~~~~~~~~~
~~~~~~~~~~~~~~~~~~~~~~~~~~~~~~~~~~~~~~~~~~~~~~~~~~~~~~~~~~~~
~~~~~~~~~~~~~~~~~~~~~~~~~~~~~~~~~~~~~~~~~~~~~~~~~~~~~~~~~~~~
~~~~~~~~~~~~~~~~~~~~~~~~~~~~~~~~~~~~~~~~~~~~~~~~~~~~~~~~~~~~
~~~~~~~~~~~~~~~~~~~~~~~~~~~~~~~~~~~~~~~~~~~~~~~~~~~~~~~~~~~~
~~~~~~~~~~~~~~~~~~~~~~~~~~~~~~~~~~~~~~~~~~~~~~~~~~~~~~~~~~~~
~~~~~~~~~~~~~~~~~~~~~~~~~~~~~~~~~~~~~~~~~~~~~~~~~~~~~~~~~~~~
~~~~~~~~~~~~~~~~~~~~~~~~~~~~~~~~~~~~~~~~~~~~~~~~~~~~~~~~~~~~
~~~~~~~~~~~~~~~~~~~~~~~~~~~~~~~~~~~~~~~~~~~~~~~~~~~~~~~~~~~~
~~~~~~~~~~~~~~~~~~~~~~~~~~~~~~~~~~~~~~~~~~~~~~~~~~~~~~~~~~~~
~~~~~~~~~~~~~~~~~~~~~~~~~~~~~~~~~~~~~~~~~~~~~~~~~~~~~~~~~~~~
~~~~~~~~~~~~~~~~~~~~~~~~~~~~~~~~~~~~~~~~~~~~~~~~~~~~~~~~~~~~
~~~~~~~~~~~~~~~~~~~~~~~~~~~~~~~~~~~~~~~~~~~~~~~~~~~~~~~~~~~~
~~~~~~~~~~~~~~~~~~~~~~~~~~~~~~~~~~~~~~~~~~~~~~~~~~~~~~~~~~~~
~~~~~~~~~~~~~~~~~~~~~~~~~~~~~~~~~~~~~~~~~~~~~~~~~~~~~~~~~~~~
~~~~~~~~~~~~~~~~~~~~~~~~~~~~~~~~~~~~~~~~~~~~~~~~~~~~~~~~~~~~
~~~~~~~~~~~~~~~~~~~~~~~~~~~~~~~~~~~~~~~~~~~~~~~~~~~~~~~~~~~~
~~~~~~~~~~~~~~~~~~~~~~~~~~~~~~~~~~~~~~~~~~~~~~~~~~~~~~~~~~~~
~~~~~~~~~~~~~~~~~~~~~~~~~~~~~~~~~~~~~~~~~~~~~~~~~~~~~~~~~~~~
~~~~~~~~~~~~~~~~~~~~~~~~~~~~~~~~~~~~~~~~~~~~~~~~~~~~~~~~~~~~
~~~~~~~~~~~~~~~~~~~~~~~~~~~~~~~~~~~~~~~~~~~~~~~~~~~~~~~~~~~~
~~~~~~~~~~~~~~~~~~~~~~~~~~~~~~~~~~~~~~~~~~~~~~~~~~~~~~~~~~~~
~~~~~~~~~~~~~~~~~~~~~~~~~~~~~~~~~~~~~~~~~~~~~~~~~~~~~~~~~~~~
~~~~~~~~~~~~~~~~~~~~~~~~~~~~~~~~~~~~~~~~~~~~~~~~~~~~~~~~~~~~
~~~~~~~~~~~~~~~~~~~~~~~~~~~~~~~~~~~~~~~~~~~~~~~~~~~~~~~~~~~~
~~~~~~~~~~~~~~~~~~~~~~~~~~~~~~~~~~~~~~~~~~~~~~~~~~~~~~~~~~~~
~~~~~~~~~~~~~~~~~~~~~~~~~~~~~~~~~~~~~~~~~~~~~~~~~~~~~~~~~~~~
~~~~~~~~~~~~~~~~~~~~~~~~~~~~~~~~~~~~~~~~~~~~~~~~~~~~~~~~~~~~
~~~~~~~~~~~~~~~~~~~~~~~~~~~~~~~~~~~~~~~~~~~~~~~~~~~~~~~~~~~~
~~~~~~~~~~~~~~~~~~~~~~~~~~~~~~~~~~~~~~~~~~~~~~~~~~~~~~~~~~~~
~~~~~~~~~~~~~~~~~~~~~~~~~~~~~~~~~~~~~~~~~~~~~~~~~~~~~~~~~~~~
~~~~~~~~~~~~~~~~~~~~~~~~~~~~~~~~~~~~~~~~~~~~~~~~~~~~~~~~~~~~
~~~~~~~~~~~~~~~~~~~~~~~~~~~~~~~~~~~~~~~~~~~~~~~~~~~~~~~~~~~~
~~~~~~~~~~~~~~~~~~~~~~~~~~~~~~~~~~~~~~~~~~~~~~~~~~~~~~~~~~~~
~~~~~~~~~~~~~~~~~~~~~~~~~~~~~~~~~~~~~~~~~~~~~~~~~~~~~~~~~~~~
~~~~~~~~~~~~~~~~~~~~~~~~~~~~~~~~~~~~~~~~~~~~~~~~~~~~~~~~~~~~
~~~~~~~~~~~~~~~~~~~~~~~~~~~~~~~~~~~~~~~~~~~~~~~~~~~~~~~~~~~~
~~~~~~~~~~~~~~~~~~~~~~~~~~~~~~~~~~~~~~~~~~~~~~~~~~~~~~~~~~~~
~~~~~~~~~~~~~~~~~~~~~~~~~~~~~~~~~~~~~~~~~~~~~~~~~~~~~~~~~~~~
~~~~~~~~~~~~~~~~~~~~~~~~~~~~~~~~~~~~~~~~~~~~~~~~~~~~~~~~~~~~
~~~~~~~~~~~~~~~~~~~~~~~~~~~~~~~~~~~~~~~~~~~~~~~~~~~~~~~~~~~~
~~~~~~~~~~~~~~~~~~~~~~~~~~~~~~~~~~~~~~~~~~~~~~~~~~~~~~~~~~~~
~~~~~~~~~~~~~~~~~~~~~~~~~~~~~~~~~~~~~~~~~~~~~~~~~~~~~~~~~~~~
~~~~~~~~~~~~~~~~~~~~~~~~~~~~~~~~~~~~~~~~~~~~~~~~~~~~~~~~~~~~
~~~~~~~~~~~~~~~~~~~~~~~~~~~~~~~~~~~~~~~~~~~~~~~~~~~~~~~~~~~~
~~~~~~~~~~~~~~~~~~~~~~~~~~~~~~~~~~~~~~~~~~~~~~~~~~~~~~~~~~~~
~~~~~~~~~~~~~~~~~~~~~~~~~~~~~~~~~~~~~~~~~~~~~~~~~~~~~~~~~~~~
~~~~~~~~~~~~~~~~~~~~~~~~~~~~~~~~~~~~~~~~~~~~~~~~~~~~~~~~~~~~
~~~~~~~~~~~~~~~~~~~~~~~~~~~~~~~~~~~~~~~~~~~~~~~~~~~~~~~~~~~~
~~~~~~~~~~~~~~~~~~~~~~~~~~~~~~~~~~~~~~~~~~~~~~~~~~~~~~~~~~~~
~~~~~~~~~~~~~~~~~~~~~~~~~~~~~~~~~~~~~~~~~~~~~~~~~~~~~~~~~~~~
~~~~~~~~~~~~~~~~~~~~~~~~~~~~~~~~~~~~~~~~~~~~~~~~~~~~~~~~~~~~
~~~~~~~~~~~~~~~~~~~~~~~~~~~~~~~~~~~~~~~~~~~~~~~~~~~~~~~~~~~~
~~~~~~~~~~~~~~~~~~~~~~~~~~~~~~~~~~~~~~~~~~~~~~~~~~~~~~~~~~~~
~~~~~~~~~~~~~~~~~~~~~~~~~~~~~~~~~~~~~~~~~~~~~~~~~~~~~~~~~~~~
~~~~~~~~~~~~~~~~~~~~~~~~~~~~~~~~~~~~~~~~~~~~~~~~~~~~~~~~~~~~
~~~~~~~~~~~~~~~~~~~~~~~~~~~~~~~~~~~~~~~~~~~~~~~~~~~~~~~~~~~~
~~~~~~~~~~~~~~~~~~~~~~~~~~~~~~~~~~~~~~~~~~~~~~~~~~~~~~~~~~~~
~~~~~~~~~~~~~~~~~~~~~~~~~~~~~~~~~~~~~~~~~~~~~~~~~~~~~~~~~~~~
~~~~~~~~~~~~~~~~~~~~~~~~~~~~~~~~~~~~~~~~~~~~~~~~~~~~~~~~~~~~
~~~~~~~~~~~~~~~~~~~~~~~~~~~~~~~~~~~~~~~~~~~~~~~~~~~~~~~~~~~~
~~~~~~~~~~~~~~~~~~~~~~~~~~~~~~~~~~~~~~~~~~~~~~~~~~~~~~~~~~~~
~~~~~~~~~~~~~~~~~~~~~~~~~~~~~~~~~~~~~~~~~~~~~~~~~~~~~~~~~~~~
~~~~~~~~~~~~~~~~~~~~~~~~~~~~~~~~~~~~~~~~~~~~~~~~~~~~~~~~~~~~
~~~~~~~~~~~~~~~~~~~~~~~~~~~~~~~~~~~~~~~~~~~~~~~~~~~~~~~~~~~~
~~~~~~~~~~~~~~~~~~~~~~~~~~~~~~~~~~~~~~~~~~~~~~~~~~~~~~~~~~~~
~~~~~~~~~~~~~~~~~~~~~~~~~~~~~~~~~~~~~~~~~~~~~~~~~~~~~~~~~~~~
~~~~~~~~~~~~~~~~~~~~~~~~~~~~~~~~~~~~~~~~~~~~~~~~~~~~~~~~~~~~
~~~~~~~~~~~~~~~~~~~~~~~~~~~~~~~~~~~~~~~~~~~~~~~~~~~~~~~~~~~~
~~~~~~~~~~~~~~~~~~~~~~~~~~~~~~~~~~~~~~~~~~~~~~~~~~~~~~~~~~~~
~~~~~~~~~~~~~~~~~~~~~~~~~~~~~~~~~~~~~~~~~~~~~~~~~~~~~~~~~~~~
~~~~~~~~~~~~~~~~~~~~~~~~~~~~~~~~~~~~~~~~~~~~~~~~~~~~~~~~~~~~
~~~~~~~~~~~~~~~~~~~~~~~~~~~~~~~~~~~~~~~~~~~~~~~~~~~~~~~~~~~~
~~~~~~~~~~~~~~~~~~~~~~~~~~~~~~~~~~~~~~~~~~~~~~~~~~~~~~~~~~~~
~~~~~~~~~~~~~~~~~~~~~~~~~~~~~~~~~~~~~~~~~~~~~~~~~~~~~~~~~~~~
~~~~~~~~~~~~~~~~~~~~~~~~~~~~~~~~~~~~~~~~~~~~~~~~~~~~~~~~~~~~
~~~~~~~~~~~~~~~~~~~~~~~~~~~~~~~~~~~~~~~~~~~~~~~~~~~~~~~~~~~~
~~~~~~~~~~~~~~~~~~~~~~~~~~~~~~~~~~~~~~~~~~~~~~~~~~~~~~~~~~~~
~~~~~~~~~~~~~~~~~~~~~~~~~~~~~~~~~~~~~~~~~~~~~~~~~~~~~~~~~~~~
~~~~~~~~~~~~~~~~~~~~~~~~~~~~~~~~~~~~~~~~~~~~~~~~~~~~~~~~~~~~
~~~~~~~~~~~~~~~~~~~~~~~~~~~~~~~~~~~~~~~~~~~~~~~~~~~~~~~~~~~~
~~~~~~~~~~~~~~~~~~~~~~~~~~~~~~~~~~~~~~~~~~~~~~~~~~~~~~~~~~~~
~~~~~~~~~~~~~~~~~~~~~~~~~~~~~~~~~~~~~~~~~~~~~~~~~~~~~~~~~~~~
~~~~~~~~~~~~~~~~~~~~~~~~~~~~~~~~~~~~~~~~~~~~~~~~~~~~~~~~~~~~
~~~~~~~~~~~~~~~~~~~~~~~~~~~~~~~~~~~~~~~~~~~~~~~~~~~~~~~~~~~~
~~~~~~~~~~~~~~~~~~~~~~~~~~~~~~~~~~~~~~~~~~~~~~~~~~~~~~~~~~~~
~~~~~~~~~~~~~~~~~~~~~~~~~~~~~~~~~~~~~~~~~~~~~~~~~~~~~~~~~~~~
~~~~~~~~~~~~~~~~~~~~~~~~~~~~~~~~~~~~~~~~~~~~~~~~~~~~~~~~~~~~
~~~~~~~~~~~~~~~~~~~~~~~~~~~~~~~~~~~~~~~~~~~~~~~~~~~~~~~~~~~~
~~~~~~~~~~~~~~~~~~~~~~~~~~~~~~~~~~~~~~~~~~~~~~~~~~~~~~~~~~~~
~~~~~~~~~~~~~~~~~~~~~~~~~~~~~~~~~~~~~~~~~~~~~~~~~~~~~~~~~~~~
~~~~~~~~~~~~~~~~~~~~~~~~~~~~~~~~~~~~~~~~~~~~~~~~~~~~~~~~~~~~
~~~~~~~~~~~~~~~~~~~~~~~~~~~~~~~~~~~~~~~~~~~~~~~~~~~~~~~~~~~~
~~~~~~~~~~~~~~~~~~~~~~~~~~~~~~~~~~~~~~~~~~~~~~~~~~~~~~~~~~~~
~~~~~~~~~~~~~~~~~~~~~~~~~~~~~~~~~~~~~~~~~~~~~~~~~~~~~~~~~~~~
~~~~~~~~~~~~~~~~~~~~~~~~~~~~~~~~~~~~~~~~~~~~~~~~~~~~~~~~~~~~
~~~~~~~~~~~~~~~~~~~~~~~~~~~~~~~~~~~~~~~~~~~~~~~~~~~~~~~~~~~~
~~~~~~~~~~~~~~~~~~~~~~~~~~~~~~~~~~~~~~~~~~~~~~~~~~~~~~~~~~~~
~~~~~~~~~~~~~~~~~~~~~~~~~~~~~~~~~~~~~~~~~~~~~~~~~~~~~~~~~~~~
~~~~~~~~~~~~~~~~~~~~~~~~~~~~~~~~~~~~~~~~~~~~~~~~~~~~~~~~~~~~
~~~~~~~~~~~~~~~~~~~~~~~~~~~~~~~~~~~~~~~~~~~~~~~~~~~~~~~~~~~~
~~~~~~~~~~~~~~~~~~~~~~~~~~~~~~~~~~~~~~~~~~~~~~~~~~~~~~~~~~~~
~~~~~~~~~~~~~~~~~~~~~~~~~~~~~~~~~~~~~~~~~~~~~~~~~~~~~~~~~~~~
~~~~~~~~~~~~~~~~~~~~~~~~~~~~~~~~~~~~~~~~~~~~~~~~~~~~~~~~~~~~
~~~~~~~~~~~~~~~~~~~~~~~~~~~~~~~~~~~~~~~~~~~~~~~~~~~~~~~~~~~~
~~~~~~~~~~~~~~~~~~~~~~~~~~~~~~~~~~~~~~~~~~~~~~~~~~~~~~~~~~~~
~~~~~~~~~~~~~~~~~~~~~~~~~~~~~~~~~~~~~~~~~~TTAAGCAATCGATGATTG
CGCCGTTTGATTGACGATGTTTAAGGGCTCATTTTTGAAATAGATACCCGTAAGTGTTTT
ATTTTTGGTAATATGAATTTCATCAATGTAAGGGTACAACATGTTTAACGTGAAACGTTG
TTGTATGATATTTTGAAAAACCTTTCGAATTTGATGTGCATTGATTGATGTTATAGGGTT
TGACTGTTGTCGAAATGATTGCGATTGTTCTCTGAACGTATCTGCATCAATTTTGCCTTG
GGCTAATTTTTCTATCAGCTGCTCGTGATTGAGTGTAGTTTTAGTTTCTATATCTCTTTG
TCTTTTGAGTCGTTGTTGAATAGTATGATTTATTTTTGAATAGAGCTGTTGATTTTGAAA
GAAGTCCTGACAAGTCGCTAAAACACTTGTTTCTAATTCTTGTGCGTTGATTCCTTTAAA
TTCACAAACAAAGCGAGCGTTATTCATATTTTTCGGACAGACATAGTAACGCAATGAATG
ATTTGGTTTTCGGACGGTCATGTTTGTGAGTGTCGAATGGCAATAGGGACATTTGATTTT
TTGTTTGAGTTGATTTTCTGACGGCTTACGTTTGACTTGTTTCTGAGTTCGGGTAACTTG
AGCTTCTTCGTATATCGTTGTACTGACAATAGCTGGGAACATGTTTTCATATTGTCCGTA
TTGATTGATAACACGGCCACAGTAATTAGGGTTAAGGATAATATTACGCACTTGATAGGG
CTTGCGATTAATGAATTTATCATCAGCTTCTAAGTATTGCGCAATTTTTTTATAACCATA
ACCTTGAAGGTAATAATTGAACACAGCTTTTACTGTTGGTGATTTTACTGTGTCTATTGT
GAAAGTACCATTATGATAGTGATACCCAAAGGGTGCATGTGTTGTAATTAGTTTACCTTG
TCTCGCTTTTTCTTTGATTCCATTTTTGACTTGTTCGCCTATATTATCAGATTCTAGTTC
GGCCAAGCTGATGAAAATATTGAGTTTGAGCCGATCGAATGCTTTATCCATGTCGAAGTA
GCCATCATGAACGCTTAAGATATGGATATGGTATTTTTGACACAATTTCATGAGTTTTAA
TGCATTTTTAAGATTGCGATGAAGTCGGTTTAATCTGTAACAACATAATACGTTACATTG
TCCTTGTTGAATCAGTTCAGTAATTTGTTGATAACCATTCCGCTTATCAGTACGTCCTGA
TTGCTTATCGCTATAAAAGGTAATGTATGTAATATTATGTTTTTTGGCTAATGCCTCTAT
GGTTTGTTTTTGTGCTGCTAGGGATTGTTGCTTTGTAGTGCTCTGTCGTAAGTAACCTAT
TGCTTGTTTCAT
>>ccrA-1 Oerebro-086360
~~~~~~~~~~~~~~~~~~~~~~~~~~~~~~~~~~~~~~~~~~~~~~~~~~~~~~~~~~~~
~~~~~~~~~~~~~~~~~~~~~~~~~~~~~~~~~~~~~~~~~~~~~~~~~~~~~~~~~~~~
~~~~~~~~~~~~~~~~~~~~~~~~~~~~~~~~~~~~~~~~~~~~~~~~~~~~~~~~~~~~
~~~~~~~~~~~~~~~~~~~~~~~~~~~~~~~~~~~~~~~~~~~~~~~~~~~~~~~~~~~~
~~~~~~~~~~~~~~~~~~~~~~~~~~~~~~~~~~~~~~~~~~~~~~~~~~~~~~~~~~~~
~~~~~~~~~~~~~~~~~~~~~~~~~~~~~~~~~~~~~~~~~~~~~~~~~~~~~~~~~~~~
~~~~~~~~~~~~~~~~~~~~~~~~~~~~~~~~~~~~~~~~~~~~~~~~~~~~~~~~~~~~
~~~~~~~~~~~~~~~~~~~~~~~~~~~~~~~~~~~~~~~~~~~~~~~~~~~~~~~~~~~~
~~~~~~~~~~~~~~~~~~~~~~~~~~~~~~~~~~~~~~~~~~~~~~~~~~~~~~~~~~~~
~~~~~~~~~~~~~~~~~~~~~~~~~~~~~~~~~~~~~~~~~~~~~~~~~~~~~~~~~~~~
~~~~~~~~~~~~~~~~~~~~~~~~~~~~~~~~~~~~~~~~~~~~~~~~~~~~~~~~~~~~
~~~~~~~~~~~~~~~~~~~~~~~~~~~~~~~~~~~~~~~~~~~~~~~~~~~~~~~~~~~~
~~~~~~~~~~~~~~~~~~~~~~~~~~~~~~~~~~~~~~~~~~~~~~~~~~~~~~~~~~~~
~~~~~~~~~~~~~~~~~~~~~~~~~~~~~~~~~~~~~~~~~~~~~~~~~~~~~~~~~~~~
~~~~~~~~~~~~~~~~~~~~~~~~~~~~~~~~~~~~~~~~~~~~~~~~~~~~~~~~~~~~
~~~~~~~~~~~~~~~~~~~~~~~~~~~~~~~~~~~~~~~~~~~~~~~~~~~~~~~~~~~~
~~~~~~~~~~~~~~~~~~~~~~~~~~~~~~~~~~~~~~~~~~~~~~~~~~~~~~~~~~~~
~~~~~~~~~~~~~~~~~~~~~~~~~~~~~~~~~~~~~~~~~~~~~~~~~~~~~~~~~~~~
~~~~~~~~~~~~~~~~~~~~~~~~~~~~~~~~~~~~~~~~~~~~~~~~~~~~~~~~~~~~
~~~~~~~~~~~~~~~~~~~~~~~~~~~~~~~~~~~~~~~~~~~~~~~~~~~~~~~~~~~~
~~~~~~~~~~~~~~~~~~~~~~~~~~~~~~~~~~~~~~~~~~~~~~~~~~~~~~~~~~~~
~~~~~~~~~~~~~~~~~~~~~~~~~~~~~~~~~~~~~~~~~~~~~~~~~~~~~~~~~~~~
~~~~~~~~~~~~~~~~~~~~~~~~~~~~~~~~~~~~~~~~~~~~~~~~~~~~~~~~~~~~
~~~~~~~~~~~~~~~~~~~~~~~~~~~~~~~~~~~~~~~~~~~~~~~~~~~~~~~~~~~~
~~~~~~~~~~~~~~~~~~~~~~~~~~~~~~~~~~~~~~~~~~~~~~~~~~~~~~~~~~~~
~~~~~~~~~~~~~~~~~~~~~~~~~~~~~~~~~~~~~~~~~~~~~~~~~~~~~~~~~~~~
~~~~~~~~~~~~~~~~~~~~~~~~~~~~~~~~~~~~~~~~~~~~~~~~~~~~~~~~~~~~
~~~~~~~~~~~~~~~~~~~~~~~~~~~~~~~~~~~~~~~~~~~~~~~~~~~~~~~~~~~~
~~~~~~~~~~~~~~~~~~~~~~~~~~~~~~~~~~~~~~~~~~~~~~~~~~~~~~~~~~~~
~~~~~~~~~~~~~~~~~~~~~~~~~~~~~~~~~~~~~~~~~~~~~~~~~~~~~~~~~~~~
~~~~~~~~~~~~~~~~~~~~~~~~~~~~~~~~~~~~~~~~~~~~~~~~~~~~~~~~~~~~
~~~~~~~~~~~~~~~~~~~~~~~~~~~~~~~~~~~~~~~~~~~~~~~~~~~~~~~~~~~~
~~~~~~~~~~~~~~~~~~~~~~~~~~~~~~~~~~~~~~~~~~~~~~~~~~~~~~~~~~~~
~~~~~~~~~~~~~~~~~~~~~~~~~~~~~~~~~~~~~~~~~~~~~~~~~~~~~~~~~~~~
~~~~~~~~~~~~~~~~~~~~~~~~~~~~~~~~~~~~~~~~~~~~~~~~~~~~~~~~~~~~
~~~~~~~~~~~~~~~~~~~~~~~~~~~~~~~~~~~~~~~~~~~~~~~~~~~~~~~~~~~~
~~~~~~~~~~~~~~~~~~~~~~~~~~~~~~~~~~~~~~~~~~~~~~~~~~~~~~~~~~~~
~~~~~~~~~~~~~~~~~~~~~~~~~~~~~~~~~~~~~~~~~~~~~~~~~~~~~~~~~~~~
~~~~~~~~~~~~~~~~~~~~~~~~~~~~~~~~~~~~~~~~~~~~~~~~~~~~~~~~~~~~
~~~~~~~~~~~~~~~~~~~~~~~~~~~~~~~~~~~~~~~~~~~~~~~~~~~~~~~~~~~~
~~~~~~~~~~~~~~~~~~~~~~~~~~~~~~~~~~~~~~~~~~~~~~~~~~~~~~~~~~~~
~~~~~~~~~~~~~~~~~~~~~~~~~~~~~~~~~~~~~~~~~~~~~~~~~~~~~~~~~~~~
~~~~~~~~~~~~~~~~~~~~~~~~~~~~~~~~~~~~~~~~~~~~~~~~~~~~~~~~~~~~
~~~~~~~~~~~~~~~~~~~~~~~~~~~~~~~~~~~~~~~~~~~~~~~~~~~~~~~~~~~~
~~~~~~~~~~~~~~~~~~~~~~~~~~~~~~~~~~~~~~~~~~~~~~~~~~~~~~~~~~~~
~~~~~~~~~~~~~~~~~~~~~~~~~~~~~~~~~~~~~~~~~~~~~~~~~~~~~~~~~~~~
~~~~~~~~~~~~~~~~~~~~~~~~~~~~~~~~~~~~~~~~~~~~~~~~~~~~~~~~~~~~
~~~~~~~~~~~~~~~~~~~~~~~~~~~~~~~~~~~~~~~~~~~~~~~~~~~~~~~~~~~~
~~~~~~~~~~~~~~~~~~~~~~~~~~~~~~~~~~~~~~~~~~~~~~~~~~~~~~~~~~~~
~~~~~~~~~~~~~~~~~~~~~~~~~~~~~~~~~~~~~~~~~~~~~~~~~~~~~~~~~~~~
~~~~~~~~~~~~~~~~~~~~~~~~~~~~~~~~~~~~~~~~~~~~~~~~~~~~~~~~~~~~
~~~~~~~~~~~~~~~~~~~~~~~~~~~~~~~~~~~~~~~~~~~~~~~~~~~~~~~~~~~~
~~~~~~~~~~~~~~~~~~~~~~~~~~~~~~~~~~~~~~~~~~~~~~~~~~~~~~~~~~~~
~~~~~~~~~~~~~~~~~~~~~~~~~~~~~~~~~~~~~~~~~~~~~~~~~~~~~~~~~~~~
~~~~~~~~~~~~~~~~~~~~~~~~~~~~~~~~~~~~~~~~~~~~~~~~~~~~~~~~~~~~
~~~~~~~~~~~~~~~~~~~~~~~~~~~~~~~~~~~~~~~~~~~~~~~~~~~~~~~~~~~~
~~~~~~~~~~~~~~~~~~~~~~~~~~~~~~~~~~~~~~~~~~~~~~~~~~~~~~~~~~~~
~~~~~~~~~~~~~~~~~~~~~~~~~~~~~~~~~~~~~~~~~~~~~~~~~~~~~~~~~~~~
~~~~~~~~~~~~~~~~~~~~~~~~~~~~~~~~~~~~~~~~~~~~~~~~~~~~~~~~~~~~
~~~~~~~~~~~~~~~~~~~~~~~~~~~~~~~~~~~~~~~~~~~~~~~~~~~~~~~~~~~~
~~~~~~~~~~~~~~~~~~~~~~~~~~~~~~~~~~~~~~~~~~~~~~~~~~~~~~~~~~~~
~~~~~~~~~~~~~~~~~~~~~~~~~~~~~~~~~~~~~~~~~~~~~~~~~~~~~~~~~~~~
~~~~~~~~~~~~~~~~~~~~~~~~~~~~~~~~~~~~~~~~~~~~~~~~~~~~~~~~~~~~
~~~~~~~~~~~~~~~~~~~~~~~~~~~~~~~~~~~~~~~~~~~~~~~~~~~~~~~~~~~~
~~~~~~~~~~~~~~~~~~~~~~~~~~~~~~~~~~~~~~~~~~~~~~~~~~~~~~~~~~~~
~~~~~~~~~~~~~~~~~~~~~~~~~~~~~~~~~~~~~~~~~~~~~~~~~~~~~~~~~~~~
~~~~~~~~~~~~~~~~~~~~~~~~~~~~~~~~~~~~~~~~~~~~~~~~~~~~~~~~~~~~
~~~~~~~~~~~~~~~~~~~~~~~~~~~~~~~~~~~~~~~~~~~~~~~~~~~~~~~~~~~~
~~~~~~~~~~~~~~~~~~~~~~~~~~~~~~~~~~~~~~~~~~~~~~~~~~~~~~~~~~~~
~~~~~~~~~~~~~~~~~~~~~~~~~~~~~~~~~~~~~~~~~~~~~~~~~~~~~~~~~~~~
~~~~~~~~~~~~~~~~~~~~~~~~~~~~~~~~~~~~~~~~~~~~~~~~~~~~~~~~~~~~
~~~~~~~~~~~~~~~~~~~~~~~~~~~~~~~~~~~~~~~~~~~~~~~~~~~~~~~~~~~~
~~~~~~~~~~~~~~~~~~~~~~~~~~~~~~~~~~~~~~~~~~~~~~~~~~~~~~~~~~~~
~~~~~~~~~~~~~~~~~~~~~~~~~~~~~~~~~~~~~~~~~~~~~~~~~~~~~~~~~~~~
~~~~~~~~~~~~~~~~~~~~~~~~~~~~~~~~~~~~~~~~~~~~~~~~~~~~~~~~~~~~
~~~~~~~~~~~~~~~~~~~~~~~~~~~~~~~~~~~~~~~~~~~~~~~~~~~~~~~~~~~~
~~~~~~~~~~~~~~~~~~~~~~~~~~~~~~~~~~~~~~~~~~~~~~~~~~~~~~~~~~~~
~~~~~~~~~~~~~~~~~~~~~~~~~~~~~~~~~~~~~~~~~~~~~~~~~~~~~~~~~~~~
~~~~~~~~~~~~~~~~~~~~~~~~~~~~~~~~~~~~~~~~~~~~~~~~~~~~~~~~~~~~
~~~~~~~~~~~~~~~~~~~~~~~~~~~~~~~~~~~~~~~~~~~~~~~~~~~~~~~~~~~~
~~~~~~~~~~~~~~~~~~~~~~~~~~~~~~~~~~~~~~~~~~~~~~~~~~~~~~~~~~~~
~~~~~~~~~~~~~~~~~~~~~~~~~~~~~~~~~~~~~~~~~~~~~~~~~~~~~~~~~~~~
~~~~~~~~~~~~~~~~~~~~~~~~~~~~~~~~~~~~~~~~~~~~~~~~~~~~~~~~~~~~
~~~~~~~~~~~~~~~~~~~~~~~~~~~~~~~~~~~~~~~~~~~~~~~~~~~~~~~~~~~~
~~~~~~~~~~~~~~~~~~~~~~~~~~~~~~~~~~~~~~~~~~~~~~~~~~~~~~~~~~~~
~~~~~~~~~~~~~~~~~~~~~~~~~~~~~~~~~~~~~~~~~~~~~~~~~~~~~~~~~~~~
~~~~~~~~~~~~~~~~~~~~~~~~~~~~~~~~~~~~~~~~~~~~~~~~~~~~~~~~~~~~
~~~~~~~~~~~~~~~~~~~~~~~~~~~~~~~~~~~~~~~~~~~~~~~~~~~~~~~~~~~~
~~~~~~~~~~~~~~~~~~~~~~~~~~~~~~~~~~~~~~~~~~~~~~~~~~~~~~~~~~~~
~~~~~~~~~~~~~~~~~~~~~~~~~~~~~~~~~~~~~~~~~~~~~~~~~~~~~~~~~~~~
~~~~~~~~~~~~~~~~~~~~~~~~~~~~~~~~~~~~~~~~~~~~~~~~~~~~~~~~~~~~
~~~~~~~~~~~~~~~~~~~~~~~~~~~~~~~~~~~~~~~~~~~~~~~~~~~~~~~~~~~~
~~~~~~~~~~~~~~~~~~~~~~~~~~~~~~~~~~~~~~~~~~~~~~~~~~~~~~~~~~~~
~~~~~~~~~~~~~~~~~~~~~~~~~~~~~~~~~~~~~~~~~~~~~~~~~~~~~~~~~~~~
~~~~~~~~~~~~~~~~~~~~~~~~~~~~~~~~~~~~~~~~~~~~~~~~~~~~~~~~~~~~
~~~~~~~~~~~~~~~~~~~~~~~~~~~~~~~~~~~~~~~~~~~~~~~~~~~~~~~~~~~~
~~~~~~~~~~~~~~~~~~~~~~~~~~~~~~~~~~~~~~~~~~~~~~~~~~~~~~~~~~~~
~~~~~~~~~~~~~~~~~~~~~~~~~~~~~~~~~~~~~~~~~~~~~~~~~~~~~~~~~~~~
~~~~~~~~~~~~~~~~~~~~~~~~~~~~~~~~~~~~~~~~~~~~~~~~~~~~~~~~~~~~
~~~~~~~~~~~~~~~~~~~~~~~~~~~~~~~~~~~~~~~~~~~~~~~~~~~~~~~~~~~~
~~~~~~~~~~~~~~~~~~~~~~~~~~~~~~~~~~~~~~~~~~~~~~~~~~~~~~~~~~~~
~~~~~~~~~~~~~~~~~~~~~~~~~~~~~~~~~~~~~~~~~~~~~~~~~~~~~~~~~~~~
~~~~~~~~~~~~~~~~~~~~~~~~~~~~~~~~~~~~~~~~~~~~~~~~~~~~~~~~~~~~
~~~~~~~~~~~~~~~~~~~~~~~~~~~~~~~~~~~~~~~~~~~~~~~~~~~~~~~~~~~~
~~~~~~~~~~~~~~~~~~~~~~~~~~~~~~~~~~~~~~~~~~~~~~~~~~~~~~~~~~~~
~~~~~~~~~~~~~~~~~~~~~~~~~~~~~~~~~~~~~~~~~~~~~~~~~~~~~~~~~~~~
~~~~~~~~~~~~~~~~~~~~~~~~~~~~~~~~~~~~~~~~~~~~~~~~~~~~~~~~~~~~
~~~~~~~~~~~~~~~~~~~~~~~~~~~~~~~~~~~~~~~~~~~~~~~~~~~~~~~~~~~~
~~~~~~~~~~~~~~~~~~~~~~~~~~~~~~~~~~~~~~~~~~~~~~~~~~~~~~~~~~~~
~~~~~~~~~~~~~~~~~~~~~~~~~~~~~~~~~~~~~~~~~~~~~~~~~~~~~~~~~~~~
~~~~~~~~~~~~~~~~~~~~~~~~~~~~~~~~~~~~~~~~~~~~~~~~~~~~~~~~~~~~
~~~~~~~~~~~~~~~~~~~~~~~~~~~~~~~~~~~~~~~~~~~~~~~~~~~~~~~~~~~~
~~~~~~~~~~~~~~~~~~~~~~~~~~~~~~~~~~~~~~~~~~~~~~~~~~~~~~~~~~~~
~~~~~~~~~~~~~~~~~~~~~~~~~~~~~~~~~~~~~~~~~~~~~~~~~~~~~~~~~~~~
~~~~~~~~~~~~~~~~~~~~~~~~~~~~~~~~~~~~~~~~~~~~~~~~~~~~~~~~~~~~
~~~~~~~~~~~~~~~~~~~~~~~~~~~~~~~~~~~~~~~~~~~~~~~~~~~~~~~~~~~~
~~~~~~~~~~~~~~~~~~~~~~~~~~~~~~~~~~~~~~~~~~~~~~~~~~~~~~~~~~~~
~~~~~~~~~~~~~~~~~~~~~~~~~~~~~~~~~~~~~~~~~~~~~~~~~~~~~~~~~~~~
~~~~~~~~~~~~~~~~~~~~~~~~~~~~~~~~~~~~~~~~~~~~~~~~~~~~~~~~~~~~
~~~~~~~~~~~~~~~~~~~~~~~~~~~~~~~~~~~~~~~~~~~~~~~~~~~~~~~~~~~~
~~~~~~~~~~~~~~~~~~~~~~~~~~~~~~~~~~~~~~~~~~~~~~~~~~~~~~~~~~~~
~~~~~~~~~~~~~~~~~~~~~~~~~~~~~~~~~~~~~~~~~~~~~~~~~~~~~~~~~~~~
~~~~~~~~~~~~~~~~~~~~~~~~~~~~~~~~~~~~~~~~~~~~~~~~~~~~~~~~~~~~
~~~~~~~~~~~~~~~~~~~~~~~~~~~~~~~~~~~~~~~~~~~~~~~~~~~~~~~~~~~~
~~~~~~~~~~~~~~~~~~~~~~~~~~~~~~~~~~~~~~~~~~~~~~~~~~~~~~~~~~~~
~~~~~~~~~~~~~~~~~~~~~~~~~~~~~~~~~~~~~~~~~~~~~~~~~~~~~~~~~~~~
~~~~~~~~~~~~~~~~~~~~~~~~~~~~~~~~~~~~~~~~~~~~~~~~~~~~~~~~~~~~
~~~~~~~~~~~~~~~~~~~~~~~~~~~~~~~~~~~~~~~~~~~~~~~~~~~~~~~~~~~~
~~~~~~~~~~~~~~~~~~~~~~~~~~~~~~~~~~~~~~~~~~~~~~~~~~~~~~~~~~~~
~~~~~~~~~~~~~~~~~~~~~~~~~~~~~~~~~~~~~~~~~~~~~~~~~~~~~~~~~~~~
~~~~~~~~~~~~~~~~~~~~~~~~~~~~~~~~~~~~~~~~~~~~~~~~~~~~~~~~~~~~
~~~~~~~~~~~~~~~~~~~~~~~~~~~~~~~~~~~~~~~~~~~~~~~~~~~~~~~~~~~~
~~~~~~~~~~~~~~~~~~~~~~~~~~~~~~~~~~~~~~~~~~~~~~~~~~~~~~~~~~~~
~~~~~~~~~~~~~~~~~~~~~~~~~~~~~~~~~~~~~~~~~~~~~~~~~~~~~~~~~~~~
~~~~~~~~~~~~~~~~~~~~~~~~~~~~~~~~~~~~~~~~~~~~~~~~~~~~~~~~~~~~
~~~~~~~~~~~~~~~~~~~~~~~~~~~~~~~~~~~~~~~~~~~~~~~~~~~~~~~~~~~~
~~~~~~~~~~~~~~~~~~~~~~~~~~~~~~~~~~~~~~~~~~~~~~~~~~~~~~~~~~~~
~~~~~~~~~~~~~~~~~~~~~~~~~~~~~~~~~~~~~~~~~~~~~~~~~~~~~~~~~~~~
~~~~~~~~~~~~~~~~~~~~~~~~~~~~~~~~~~~~~~~~~~~~~~~~~~~~~~~~~~~~
~~~~~~~~~~~~~~~~~~~~~~~~~~~~~~~~~~~~~~~~~~~~~~~~~~~~~~~~~~~~
~~~~~~~~~~~~~~~~~~~~~~~~~~~~~~~~~~~~~~~~~~~~~~~~~~~~~~~~~~~~
~~~~~~~~~~~~~~~~~~~~~~~~~~~~~~~~~~~~~~~~~~~~~~~~~~~~~~~~~~~~
~~~~~~~~~~~~~~~~~~~~~~~~~~~~~~~~~~~~~~~~~~~~~~~~~~~~~~~~~~~~
~~~~~~~~~~~~~~~~~~~~~~~~~~~~~~~~~~~~~~~~~~~~~~~~~~~~~~~~~~~~
~~~~~~~~~~~~~~~~~~~~~~~~~~~~~~~~~~~~~~~~~~~~~~~~~~~~~~~~~~~~
~~~~~~~~~~~~~~~~~~~~~~~~~~~~~~~~~~~~~~~~~~~~~~~~~~~~~~~~~~~~
~~~~~~~~~~~~~~~~~~~~~~~~~~~~~~~~~~~~~~~~~~~~~~~~~~~~~~~~~~~~
~~~~~~~~~~~~~~~~~~~~~~~~~~~~~~~~~~~~~~~~~~~~~~~~~~~~~~~~~~~~
~~~~~~~~~~~~~~~~~~~~~~~~~~~~~~~~~~~~~~~~~~~~~~~~~~~~~~~~~~~~
~~~~~~~~~~~~~~~~~~~~~~~~~~~~~~~~~~~~~~~~~~~~~~~~~~~~~~~~~~~~
~~~~~~~~~~~~~~~~~~~~~~~~~~~~~~~~~~~~~~~~~~~~~~~~~~~~~~~~~~~~
~~~~~~~~~~~~~~~~~~~~~~~~~~~~~~~~~~~~~~~~~~~~~~~~~~~~~~~~~~~~
~~~~~~~~~~~~~~~~~~~~~~~~~~~~~~~~~~~~~~~~~~~~~~~~~~~~~~~~~~~~
~~~~~~~~~~~~~~~~~~~~~~~~~~~~~~~~~~~~~~~~~~~~~~~~~~~~~~~~~~~~
~~~~~~~~~~~~~~~~~~~~~~~~~~~~~~~~~~~~~~~~~~~~~~~~~~~~~~~~~~~~
~~~~~~~~~~~~~~~~~~~~~~~~~~~~~~~~~~~~~~~~~~~~~~~~~~~~~~~~~~~~
~~~~~~~~~~~~~~~~~~~~~~~~~~~~~~~~~~~~~~~~~~~~~~~~~~~~~~~~~~~~
~~~~~~~~~~~~~~~~~~~~~~~~~~~~~~~~~~~~~~~~~~~~~~~~~~~~~~~~~~~~
~~~~~~~~~~~~~~~~~~~~~~~~~~~~~~~~~~~~~~~~~~~~~~~~~~~~~~~~~~~~
~~~~~~~~~~~~~~~~~~~~~~~~~~~~~~~~~~~~~~~~~~~~~~~~~~~~~~~~~~~~
~~~~~~~~~~~~~~~~~~~~~~~~~~~~~~~~~~~~~~~~~~~~~~~~~~~~~~~~~~~~
~~~~~~~~~~~~~~~~~~~~~~~~~~~~~~~~~~~~~~~~~~~~~~~~~~~~~~~~~~~~
~~~~~~~~~~~~~~~~~~~~~~~~~~~~~~~~~~~~~~~~~~~~~~~~~~~~~~~~~~~~
~~~~~~~~~~~~~~~~~~~~~~~~~~~~~~~~~~~~~~~~~~~~~~~~~~~~~~~~~~~~
~~~~~~~~~~~~~~~~~~~~~~~~~~~~~~~~~~~~~~~~~~~~~~~~~~~~~~~~~~~~
~~~~~~~~~~~~~~~~~~~~~~~~~~~~~~~~~~~~~~~~~~~~~~~~~~~~~~~~~~~~
~~~~~~~~~~~~~~~~~~~~~~~~~~~~~~~~~~~~~~~~~~~~~~~~~~~~~~~~~~~~
~~~~~~~~~~~~~~~~~~~~~~~~~~~~~~~~~~~~~~~~~~~~~~~~~~~~~~~~~~~~
~~~~~~~~~~~~~~~~~~~~~~~~~~~~~~~~~~~~~~~~~~~~~~~~~~~~~~~~~~~~
~~~~~~~~~~~~~~~~~~~~~~~~~~~~~~~~~~~~~~~~~~~~~~~~~~~~~~~~~~~~
~~~~~~~~~~~~~~~~~~~~~~~~~~~~~~~~~~~~~~~~~~~~~~~~~~~~~~~~~~~~
~~~~~~~~~~~~~~~~~~~~~~~~~~~~~~~~~~~~~~~~~~TTAAGCAATCGATGATTG
CGCCGTTTGATTGACGATGTTTAAGGGCTCATTTTTGAAATAGATACCCGTAAGTGTTTT
ATTTTTGGTAATATGAATTTCATCAATGTAAGGGTACAACATGTTTAACGTGAAACGTTG
TTGTATGATATTTTGAAAAACCTTTCGAATTTGATGTGCATTGATTGATGTTATAGGGTT
TGACTGTTGTCGAAATGATTGCGATTGTTCTCTGAACGTATCTGCATCAATTTTGCCTTG
GGCTAATTTTTCTATCAGCTGCTCGTGATTGAGTGTAGTTTTAGTTTCTATATCTCTTTG
TCTTTTGAGTCGTTGTTGAATAGTATGATTTATTTTTGAATAGAGCTGTTGATTTTGAAA
GAAGTCCTGACAAGTCGCTAAAACACTTGTTTCTAATTCTTGTGCGTTGATTCCTTTAAA
TTCACAAACAAAGCGAGCGTTATTCATATTTTTCGGACAGACATAGTAACGCAATGAATG
ATTTGGTTTTCGGACGGTCATGTTTGTGAGTGTCGAATGGCAATAGGGACATTTGATTTT
TTGTTTGAGTTGATTTTCTGACGGCTTACGTTTGACTTGTTTCTGAGTTCGGGTAACTTG
AGCTTCTTCGTATATCGTTGTACTGACAATAGCTGGGAACATGTTTTCATATTGTCCGTA
TTGATTGATAACACGGCCACAGTAATTAGGGTTAAGGATAATATTACGCACTTGATAGGG
CTTGCGATTAATGAATTTATCATCAGCTTCTAAGTATTGCGCAATTTTTTTATAACCATA
ACCTTGAAGGTAATAATTGAACACAGCTTTTACTGTTGGTGATTTTACTGTGTCTATTGT
GAAAGTACCATTATGATAGTGATACCCAAAGGGTGCATGTGTTGTAATTAGTTTACCTTG
TCTCGCTTTTTCTTTGATTCCATTTTTGACTTGTTCGCCTATATTATCAGATTCTAGTTC
GGCCAAGCTGATGAAAATATTGAGTTTGAGCCGATCGAATGCTTTATCCATGTCGAAGTA
GCCATCATGAACGCTTAAGATATGGATATGGTATTTTTGACACAATTTCATGAGTTTTAA
TGCATTTTTAAGATTGCGATGAAGTCGGTTTAATCTGTAACAACATAATACGTTACATTG
TCCTTGTTGAATCAGTTCAGTAATTTGTTGATAACCATTCCGCTTATCAGTACGTCCTGA
TTGCTTATCGCTATAAAAGGTAATGTATGTAATATTATGTTTTTTGGCTAATGCCTCTAT
GGTTTGTTTTTGTGCTGCTAGGGATTGTTGCTTTGTAGTGCTCTGTCGTAAGTAACCTAT
TGCTTGTTTCAT
>>ORF No KK12_Dresden-275757
------------------------------------------------------------
------------------------------------------------------------
------------------------------------------------------------
------------------------------------------------------------
------------------------------------------------------------
------------------------------------------------------------
------------------------------------------------------------
------------------------------------------------------------
------------------------------------------------------------
------------------------------------------------------------
------------------------------------------------------------
------------------------------------------------------------
------------------------------------------------------------
------------------------------------------------------------
------------------------------------------------------------
------------------------------------------------------------
------------------------------------------------------------
------------------------------------------------------------
------------------------------------------------------------
------------------------------------------------------------
------------------------------------------------------------
------------------------------------------------------------
------------------------------------------------------------
------------------------------------------------------------
------------------------------------------------------------
------------------------------------------------------------
------------------------------------------------------------
------------------------------------------------------------
------------------------------------------------------------
------------------------------------------------------------
------------------------------------------------------------
------------------------------------------------------------
------------------------------------------------------------
------------------------------------------------------------
------------------------------------------------------------
------------------------------------------------------------
------------------------------------------------------------
------------------------------------------------------------
------------------------------------------------------------
------------------------------------------------------------
------------------------------------------------------------
------------------------------------------------------------
------------------------------------------------------------
------------------------------------------------------------
------------------------------------------------------------
------------------------------------------------------------
------------------------------------------------------------
------------------------------------------------------------
------------------------------------------------------------
------------------------------------------------------------
------------------------------------------------------------
------------------------------------------------------------
------------------------------------------------------------
------------------------------------------------------------
------------------------------------------------------------
------------------------------------------------------------
------------------------------------------------------------
------------------------------------------------------------
------------------------------------------------------------
------------------------------------------------------------
------------------------------------------------------------
------------------------------------------------------------
------------------------------------------------------------
------------------------------------------------------------
------------------------------------------------------------
------------------------------------------------------------
------------------------------------------------------------
------------------------------------------------------------
------------------------------------------------------------
------------------------------------------------------------
------------------------------------------------------------
------------------------------------------------------------
------------------------------------------------------------
------------------------------------------------------------
------------------------------------------------------------
------------------------------------------------------------
------------------------------------------------------------
------------------------------------------------------------
------------------------------------------------------------
------------------------------------------------------------
------------------------------------------------------------
------------------------------------------------------------
------------------------------------------------------------
------------------------------------------------------------
------------------------------------------------------------
------------------------------------------------------------
------------------------------------------------------------
------------------------------------------------------------
------------------------------------------------------------
------------------------------------------------------------
------------------------------------------------------------
------------------------------------------------------------
------------------------------------------------------------
------------------------------------------------------------
------------------------------------------------------------
------------------------------------------------------------
------------------------------------------------------------
------------------------------------------------------------
------------------------------------------------------------
------------------------------------------------------------
------------------------------------------------------------
------------------------------------------------------------
------------------------------------------------------------
------------------------------------------------------------
------------------------------------------------------------
------------------------------------------------------------
------------------------------------------------------------
------------------------------------------------------------
------------------------------------------------------------
------------------------------------------------------------
------------------------------------------------------------
------------------------------------------------------------
------------------------------------------------------------
------------------------------------------------------------
------------------------------------------------------------
------------------------------------------------------------
------------------------------------------------------------
------------------------------------------------------------
------------------------------------------------------------
------------------------------------------------------------
------------------------------------------------------------
------------------------------------------------------------
------------------------------------------------------------
------------------------------------------------------------
------------------------------------------------------------
------------------------------------------------------------
------------------------------------------------------------
------------------------------------------------------------
------------------------------------------------------------
------------------------------------------------------------
------------------------------------------------------------
------------------------------------------------------------
------------------------------------------------------------
------------------------------------------------------------
------------------------------------------------------------
------------------------------------------------------------
------------------------------------------------------------
------------------------------------------------------------
------------------------------------------------------------
------------------------------------------------------------
------------------------------------------------------------
------------------------------------------------------------
------------------------------------------------------------
------------------------------------------------------------
------------------------------------------------------------
------------------------------------------------------------
------------------------------------------------------------
------------------------------------------------------------
------------------------------------------------------------
------------------------------------------------------------
------------------------------------------------------------
------------------------------------------------------------
------------------------------------------------------------
------------------------------------------------------------
------------------------------------------------------------
------------------------------------------------------------
------------------------------------------------------------
------------------------------------------------------------
------------------------------------------------------------
------------------------------------------------------------
------------------------------------------------------------
------------------------------------------------------------
------------------------------------------------------------
------------------------------------------------------------
------------------------------------------------------------
------------------------------------------------------------
------------------------------------------------------------
------------------------------------------------------------
------------------------------------------------------------
------------------------------------------------------------
------------------------------------------------------------
------------------------------------------------------------
------------------------------------------------------------
------------------------------------------------------------
------------------------------------------------------------
------------------------------------------------------------
------------------------------------------------------------
------------------------------------------------------------
------------------------------------------------------------
------------------------------------------------------------
------------------------------------------------------------
------------------------------------------------------------
------------------------------------------------------------
------------------------------------------------------------
------------------------------------------------------------
------------------------------------------------------------
------------------------------------------------------------
------------------------------------------------------------
------------------------------------------------------------
------------------------------------------------------------
------------------------------------------------------------
------------------------------------------------------------
------------------------------------------------------------
------------------------------------------------------------
--------------TATTTCCTCCTTCCACATTGATAATATATATTTATGAACGAATTTA
TGCATATGCCCAACGCCATCAGGCG-TTGGGCATTAACTTTAGTCATCAGCGTGATTGAT
TTCTTCAATCACTAAATCAGCGAGTAATGTGATTAATTCGTCCATATTCTTCCTCCTAAT
TGACTTTGATAGTAGTAAAAGTGTTATACCAACTTTGGAAATATTGTAATGAACTCAATT
TTTCGCTTTGAGCAGATTTGCTCCAACTCAGGATAATCTTCATAAATGCCCCAAAAGACG
ATACGTTTAGGTTTGACGTGCTTCAGTTTAATATCATTTATTAATTGGTTATCGTCGTTA
TAATCTTTTGTGATTTTATAACCATGTTCTTTACAATATGCTTTTACAGTATCAATAGGT
TCGTCTAAGTAGACTTCTCTTTCATCTGTAATATTATGTGCTAATGCAACTACATTCATA
GTTAATACCTCCGGTTGATTTAATGAGCTACAACGCATAGAGCGTTGTAGCGGTATAATA
TTCAAA
>>ORF-No KK12 Oerebro-086360
------------------------------------------------------------
------------------------------------------------------------
------------------------------------------------------------
------------------------------------------------------------
------------------------------------------------------------
------------------------------------------------------------
------------------------------------------------------------
------------------------------------------------------------
------------------------------------------------------------
------------------------------------------------------------
------------------------------------------------------------
------------------------------------------------------------
------------------------------------------------------------
------------------------------------------------------------
------------------------------------------------------------
------------------------------------------------------------
------------------------------------------------------------
------------------------------------------------------------
------------------------------------------------------------
------------------------------------------------------------
------------------------------------------------------------
------------------------------------------------------------
------------------------------------------------------------
------------------------------------------------------------
------------------------------------------------------------
------------------------------------------------------------
------------------------------------------------------------
------------------------------------------------------------
------------------------------------------------------------
------------------------------------------------------------
------------------------------------------------------------
------------------------------------------------------------
------------------------------------------------------------
------------------------------------------------------------
------------------------------------------------------------
------------------------------------------------------------
------------------------------------------------------------
------------------------------------------------------------
------------------------------------------------------------
------------------------------------------------------------
------------------------------------------------------------
------------------------------------------------------------
------------------------------------------------------------
------------------------------------------------------------
------------------------------------------------------------
------------------------------------------------------------
------------------------------------------------------------
------------------------------------------------------------
------------------------------------------------------------
------------------------------------------------------------
------------------------------------------------------------
------------------------------------------------------------
------------------------------------------------------------
------------------------------------------------------------
------------------------------------------------------------
------------------------------------------------------------
------------------------------------------------------------
------------------------------------------------------------
------------------------------------------------------------
------------------------------------------------------------
------------------------------------------------------------
------------------------------------------------------------
------------------------------------------------------------
------------------------------------------------------------
------------------------------------------------------------
------------------------------------------------------------
------------------------------------------------------------
------------------------------------------------------------
------------------------------------------------------------
------------------------------------------------------------
------------------------------------------------------------
------------------------------------------------------------
------------------------------------------------------------
------------------------------------------------------------
------------------------------------------------------------
------------------------------------------------------------
------------------------------------------------------------
------------------------------------------------------------
------------------------------------------------------------
------------------------------------------------------------
------------------------------------------------------------
------------------------------------------------------------
------------------------------------------------------------
------------------------------------------------------------
------------------------------------------------------------
------------------------------------------------------------
------------------------------------------------------------
------------------------------------------------------------
------------------------------------------------------------
------------------------------------------------------------
------------------------------------------------------------
------------------------------------------------------------
------------------------------------------------------------
------------------------------------------------------------
------------------------------------------------------------
------------------------------------------------------------
------------------------------------------------------------
------------------------------------------------------------
------------------------------------------------------------
------------------------------------------------------------
------------------------------------------------------------
------------------------------------------------------------
------------------------------------------------------------
------------------------------------------------------------
------------------------------------------------------------
------------------------------------------------------------
------------------------------------------------------------
------------------------------------------------------------
------------------------------------------------------------
------------------------------------------------------------
------------------------------------------------------------
------------------------------------------------------------
------------------------------------------------------------
------------------------------------------------------------
------------------------------------------------------------
------------------------------------------------------------
------------------------------------------------------------
------------------------------------------------------------
------------------------------------------------------------
------------------------------------------------------------
------------------------------------------------------------
------------------------------------------------------------
------------------------------------------------------------
------------------------------------------------------------
------------------------------------------------------------
------------------------------------------------------------
------------------------------------------------------------
------------------------------------------------------------
------------------------------------------------------------
------------------------------------------------------------
------------------------------------------------------------
------------------------------------------------------------
------------------------------------------------------------
------------------------------------------------------------
------------------------------------------------------------
------------------------------------------------------------
------------------------------------------------------------
------------------------------------------------------------
------------------------------------------------------------
------------------------------------------------------------
------------------------------------------------------------
------------------------------------------------------------
------------------------------------------------------------
------------------------------------------------------------
------------------------------------------------------------
------------------------------------------------------------
------------------------------------------------------------
------------------------------------------------------------
------------------------------------------------------------
------------------------------------------------------------
------------------------------------------------------------
------------------------------------------------------------
------------------------------------------------------------
------------------------------------------------------------
------------------------------------------------------------
------------------------------------------------------------
------------------------------------------------------------
------------------------------------------------------------
------------------------------------------------------------
------------------------------------------------------------
------------------------------------------------------------
------------------------------------------------------------
------------------------------------------------------------
------------------------------------------------------------
------------------------------------------------------------
------------------------------------------------------------
------------------------------------------------------------
------------------------------------------------------------
------------------------------------------------------------
------------------------------------------------------------
------------------------------------------------------------
------------------------------------------------------------
------------------------------------------------------------
------------------------------------------------------------
------------------------------------------------------------
------------------------------------------------------------
------------------------------------------------------------
------------------------------------------------------------
------------------------------------------------------------
------------------------------------------------------------
------------------------------------------------------------
------------------------------------------------------------
------------------------------------------------------------
------------------------------------------------------------
------------------------------------------------------------
------------------------------------------------------------
------------------------------------------------------------
------------------------------------------------------------
------------------------------------------------------------
------------------------------------------------------------
------------------------------------------------------------
------------------------------------------------------------
------------------------------------------------------------
------------------------------------------------------------
--------------TATTTCCTCCTTCCACATTGATAATATATATTTATGAACGAATTTA
TGCATATGCCCAACGCCATCAGGCG-TTGGGCATTAACTTTAGTCATCAGCGTGATTGAT
TTCTTCAATCACTAAATCAGCGAGTAATGTGATTAATTCGTCCATATTCTTCCTCCTAAT
TGACTTTGATAGTAGTAAAAGTGTTATACCAACTTTGGAAATATTGTAATGAACTCAATT
TTTCGCTTTGAGCAGATTTGCTCCAACTCAGGATAATCTTCATAAATGCCCCAAAAGACG
ATACGTTTAGGTTTGACGTGCTTCAGTTTAATATCATTTATTAATTGGTTATCGTCGTTA
TAATCTTTTGTGATTTTATAACCATGTTCTTTACAATATGCTTTTACAGTATCAATAGGT
TCGTCTAAGTAGACTTCTCTTTCATCTGTAATATTATGTGCTAATGCAACTACATTCATA
GTTAATACCTCCGGTTGATTTAATGAGCTACAACGCATAGAGCGTTGTAGCGGTATAATA
TTCAAA
>>AB705452.1:10431-10962_SSCCmec type IX _JCSC6690- ORF No KK12
------------------------------------------------------------
------------------------------------------------------------
------------------------------------------------------------
------------------------------------------------------------
------------------------------------------------------------
------------------------------------------------------------
------------------------------------------------------------
------------------------------------------------------------
------------------------------------------------------------
------------------------------------------------------------
------------------------------------------------------------
------------------------------------------------------------
------------------------------------------------------------
------------------------------------------------------------
------------------------------------------------------------
------------------------------------------------------------
------------------------------------------------------------
------------------------------------------------------------
------------------------------------------------------------
------------------------------------------------------------
------------------------------------------------------------
------------------------------------------------------------
------------------------------------------------------------
------------------------------------------------------------
------------------------------------------------------------
------------------------------------------------------------
------------------------------------------------------------
------------------------------------------------------------
------------------------------------------------------------
------------------------------------------------------------
------------------------------------------------------------
------------------------------------------------------------
------------------------------------------------------------
------------------------------------------------------------
------------------------------------------------------------
------------------------------------------------------------
------------------------------------------------------------
------------------------------------------------------------
------------------------------------------------------------
------------------------------------------------------------
------------------------------------------------------------
------------------------------------------------------------
------------------------------------------------------------
------------------------------------------------------------
------------------------------------------------------------
------------------------------------------------------------
------------------------------------------------------------
------------------------------------------------------------
------------------------------------------------------------
------------------------------------------------------------
------------------------------------------------------------
------------------------------------------------------------
------------------------------------------------------------
------------------------------------------------------------
------------------------------------------------------------
------------------------------------------------------------
------------------------------------------------------------
------------------------------------------------------------
------------------------------------------------------------
------------------------------------------------------------
------------------------------------------------------------
------------------------------------------------------------
------------------------------------------------------------
------------------------------------------------------------
------------------------------------------------------------
------------------------------------------------------------
------------------------------------------------------------
------------------------------------------------------------
------------------------------------------------------------
------------------------------------------------------------
------------------------------------------------------------
------------------------------------------------------------
------------------------------------------------------------
------------------------------------------------------------
------------------------------------------------------------
------------------------------------------------------------
------------------------------------------------------------
------------------------------------------------------------
------------------------------------------------------------
------------------------------------------------------------
------------------------------------------------------------
------------------------------------------------------------
------------------------------------------------------------
------------------------------------------------------------
------------------------------------------------------------
------------------------------------------------------------
------------------------------------------------------------
------------------------------------------------------------
------------------------------------------------------------
------------------------------------------------------------
------------------------------------------------------------
------------------------------------------------------------
------------------------------------------------------------
------------------------------------------------------------
------------------------------------------------------------
------------------------------------------------------------
------------------------------------------------------------
------------------------------------------------------------
------------------------------------------------------------
------------------------------------------------------------
------------------------------------------------------------
------------------------------------------------------------
------------------------------------------------------------
------------------------------------------------------------
------------------------------------------------------------
------------------------------------------------------------
------------------------------------------------------------
------------------------------------------------------------
------------------------------------------------------------
------------------------------------------------------------
------------------------------------------------------------
------------------------------------------------------------
------------------------------------------------------------
------------------------------------------------------------
------------------------------------------------------------
------------------------------------------------------------
------------------------------------------------------------
------------------------------------------------------------
------------------------------------------------------------
------------------------------------------------------------
------------------------------------------------------------
------------------------------------------------------------
------------------------------------------------------------
------------------------------------------------------------
------------------------------------------------------------
------------------------------------------------------------
------------------------------------------------------------
------------------------------------------------------------
------------------------------------------------------------
------------------------------------------------------------
------------------------------------------------------------
------------------------------------------------------------
------------------------------------------------------------
------------------------------------------------------------
------------------------------------------------------------
------------------------------------------------------------
------------------------------------------------------------
------------------------------------------------------------
------------------------------------------------------------
------------------------------------------------------------
------------------------------------------------------------
------------------------------------------------------------
------------------------------------------------------------
------------------------------------------------------------
------------------------------------------------------------
------------------------------------------------------------
------------------------------------------------------------
------------------------------------------------------------
------------------------------------------------------------
------------------------------------------------------------
------------------------------------------------------------
------------------------------------------------------------
------------------------------------------------------------
------------------------------------------------------------
------------------------------------------------------------
------------------------------------------------------------
------------------------------------------------------------
------------------------------------------------------------
------------------------------------------------------------
------------------------------------------------------------
------------------------------------------------------------
------------------------------------------------------------
------------------------------------------------------------
------------------------------------------------------------
------------------------------------------------------------
------------------------------------------------------------
------------------------------------------------------------
------------------------------------------------------------
------------------------------------------------------------
------------------------------------------------------------
------------------------------------------------------------
------------------------------------------------------------
------------------------------------------------------------
------------------------------------------------------------
------------------------------------------------------------
------------------------------------------------------------
------------------------------------------------------------
------------------------------------------------------------
------------------------------------------------------------
------------------------------------------------------------
------------------------------------------------------------
------------------------------------------------------------
------------------------------------------------------------
------------------------------------------------------------
------------------------------------------------------------
------------------------------------------------------------
------------------------------------------------------------
------------------------------------------------------------
------------------------------------------------------------
------------------------------------------------------------
------------------------------------------------------------
------------------------------------------------------------
------------------------------------------------------------
------------------------------------------------------------
--------------TATTTCCTCCTTCCAAAGTGATAATATATATTTATGAACGAATTTA
TAGATAAGCCCAACACCTGGCTGGTGTTGGGCGTTATTATTAGTCATCAGCGTGATTAAT
TTCTTCAATCACTAAATCAGCAAGTAATGTGATTAATTCGTCCATATTCTTCCTCCCAAT
TGACTTTGATAGTAGTAAAAGTGTTATACCAACTTTGGAAATATTGTAATGAATTCAATT
TTTCGCTTTGAGCAGATTTGCTCCAACTCAGGATAATCTTCATAAATGCCCCAAAAGACG
ATACGTTTAGGTTTGACGTGCTTCAGTTTAATATCATTTATTAATTGGTTATCGTCGTTA
TAATCTTTTGTGATTTTATAACCATGTTCTTTACAATATGCTTTTACAGTATCAATAGGT
TCGTCTAAGTAGACTTCTCTTTCATCTGTAATATTATGTGCTAATGCAACTACATTCATA
GTTAATACCTCCGGTTGATTTAATGAGCTACAACGCATAGAGCGTTGTAGCGGTATAATA
TTCAAA
>>cch_Dresden-275757
------------------------------------------------------------
------------------------------------------------------------
------------------------------------------------------------
------------------------------------------------------------
------------------------------------------------------------
------------------------------------------------------------
------------------------------------------------------------
------------------------------------------------------------
------------------------------------------------------------
------------------------------------------------------------
------------------------------------------------------------
------------------------------------------------------------
------------------------------------------------------------
------------------------------------------------------------
------------------------------------------------------------
------------------------------------------------------------
------------------------------------------------------------
------------------------------------------------------------
------------------------------------------------------------
------------------------------------------------------------
------------------------------------------------------------
------------------------------------------------------------
------------------------------------------------------------
------------------------------------------------------------
------------------------------------------------------------
------------------------------------------------------------
------------------------------------------------------------
------------------------------------------------------------
------------------------------------------------------------
------------------------------------------------------------
------------------------------------------------------------
------------------------------------------------------------
------------------------------------------------------------
------------------------------------------------------------
------------------------------------------------------------
------------------------------------------------------------
------------------------------------------------------------
------------------------------------------------------------
------------------------------------------------------------
------------------------------------------------------------
------------------------------------------------------------
------------------------------------------------------------
------------------------------------------------------------
------------------------------------------------------------
------------------------------------------------------------
------------------------------------------------------------
------------------------------------------------------------
------------------------------------------------------------
------------------------------------------------------------
------------------------------------------------------------
------------------------------------------------------------
------------------------------------------------------------
------------------------------------------------------------
------------------------------------------------------------
------------------------------------------------------------
------------------------------------------------------------
------------------------------------------------------------
------------------------------------------------------------
------------------------------------------------------------
------------------------------------------------------------
------------------------------------------------------------
------------------------------------------------------------
------------------------------------------------------------
------------------------------------------------------------
------------------------------------------------------------
------------------------------------------------------------
------------------------------------------------------------
------------------------------------------------------------
------------------------------------------------------------
------------------------------------------------------------
------------------------------------------------------------
------------------------------------------------------------
------------------------------------------------------------
------------------------------------------------------------
------------------------------------------------------------
------------------------------------------------------------
------------------------------------------------------------
------------------------------------------------------------
------------------------------------------------------------
------------------------------------------------------------
------------------------------------------------------------
------------------------------------------------------------
------------------------------------------------------------
------------------------------------------------------------
------------------------------------------------------------
------------------------------------------------------------
------------------------------------------------------------
------------------------------------------------------------
------------------------------------------------------------
------------------------------------------------------------
------------------------------------------------------------
------------------------------------------------------------
------------------------------------------------------------
------------------------------------------------------------
------------------------------------------------------------
------------------------------------------------------------
------------------------------------------------------------
------------------------------------------------------------
------------------------------------------------------------
------------------------------------------------------------
------------------------------------------------------------
------------------------------------------------------------
------------------------------------------------------------
------------------------------------------------------------
------------------------------------------------------------
------------------------------------------------------------
------------------------------------------------------------
------------------------------------------------------------
------------------------------------------------------------
------------------------------------------------------------
------------------------------------------------------------
------------------------------------------------------------
------------------------------------------------------------
------------------------------------------------------------
------------------------------------------------------------
------------------------------------------------------------
------------------------------------------------------------
------------------------------------------------------------
------------------------------------------------------------
------------------------------------------------------------
------------------------------------------------------------
------------------------------------------------------------
------------------------------------------------------------
------------------------------------------------------------
------------------------------------------------------------
------------------------------------------------------------
------------------------------------------------------------
------------------------------------------------------------
------------------------------------------------------------
------------------------------------------------------------
------------------------------------------------------------
------------------------------------------------------------
------------------------------------------------------------
------------------------------------------------------------
------------------------------------------------------------
------------------------------------------------------------
------------------------------------------------------------
------------------------------------------------------------
------------------------------------------------------------
------------------------------------------------------------
------------------------------------------------------------
------------------------------------------------------------
------------------------------------------------------------
------------------------------------------------------------
------------------------------------------------------------
------------------------------------------------------------
------------------------------------------------------------
------------------------------------------------------------
------------------------------------------------------------
------------------------------------------------------------
------------------------------------------------------------
------------------------------------------------------------
------------------------------------------------------------
------------------------------------------------------------
------------------------------------------------------------
------------------------------------------------------------
------------------------------------------------------------
------------------------------------------------------------
------------------------------------------------------------
------------------------------------------------------------
------------------------------------------------------------
------------------------------------------------------------
------------------------------------------------------------
------------------------------------------------------------
------------------------------------------------------------
------------------------------------------------------------
------------------------------------------------------------
------------------------------------------------------------
------------------------------------------------------------
------------------------------------------------------------
------------------------------------------------------------
------------------------------------------------------------
------------------------------------------------------------
------------------------------------------------------------
------------------------------------------------------------
------------------------------------------------------------
------------------------------------------------------------
------------------------------------------------------------
------------------------------------------------------------
------------------------------------------------------------
------------------------------------------------------------
------------------------------------------------------------
------------------------------------------------------------
------------------------------------------------------------
------------------------------------------------------------
------------------------------------------------------------
------------------------------------------------------------
------------------------------------------------------------
------------------------------------------------------------
------------------------------------------------------------
------------------------------------------------------------
------------------------------------------------------------
------------------------------------------------------------
------------------------------------------------------------
------------------------------------------------------------
------------------------------------------------------------
------------------------------------------------------------
------------------------------------------------------------
------------------------------------------------------------
------------------------------------------------------------
------------------------------------------------------------
------------------------------------------------------------
------------------------------------------------------------
-------TTATAGTTCTAAATCGTCACTTGCTTCTTTTTCTTTCGCTTGTTTAATAAAAT
TATTAAGCAAATCTGGATTTGTATTATCATCAAATTTCGGTGGTGTGAAAGTTTCTGTAT
TGGAACTTAAGCCAAAAATAGATGCAAGTTCTTTATCCAATTTAAGATGATAGAATACTA
TCGTTTTTGATTTGCCCGTTGCATCTTTGACACTTCGTTTTGTTGTCTTACGATCTCGGT
CCGATTCCATATAACCTTTTTCTATCAAAGCTTCAACTACATTGTTGGTGTCCTGAAATT
GATTATTTTTAAGCATCTCTTTGAAAACTTTGGCAATTATCTTAACTTGTATATGGTCAT
CTTTAAGTTCTATGAGACCGAACCCCTCCAGCATATTTGATAATCGACCATCATCTGAAA
ATTTATTTCTGTACTGTGCTACAAATTGGACAATTAGTTCGATTGCTTTATCGGACAGAG
ACCTTTCGCTCACCGAATCTGAGTGGTAATTCACTAGGTATTCTCTAACTGCATTCAAAT
CGATAGGGGTTGCGATAACACGTTCTAATATTCGTGCTGATGTCGTAATGGTGGCGTAGC
GCTTGAACATACGTATGCCTACATTGTTTGTTTCATTGTTAAGTTGTGTTTTGAACCAAT
CGTGTTCTCTATGAAACCAATTGATTACTTCAGATTCACGATTTAGAAGATATTCAGCTA
CTAACGGCATTATGTGCCCATAGTTTTTTGATGTTCCTTTTTTAATGGCGTCTGCATTGT
CAGCACTTGTTGTAAAGACATCAGAAATTTCTATACATCTTGCTCTGAGACCATCATTCG
CACTAGCATCCCTGAAAATCGTGTGTTCTGCTGTACTAATAACACTAGATCCAAAGTGGT
GAGGATTTTTTACATTTCCTTCTCGATTAGCACGTAGACGACCTTGCCCCTCTGCTAGGG
AATAAAGTAAACCATTTGTATCTTTAAAGGTAGCTGCTGATAATTCATCTAAGGCAATAG
GAACACCAAAGTTGTTACTTAAGTATCCTTCAATTGCATTACGGGTGCCGTTCCAACCTC
TGAATAATGTTTGATCACCTTTAGATGGATTACCTGCTATTGAAACTGCTAATGCCGCTG
CAGTCGATTTACCCGTACTAGAGTTCCCCATAAATGAAAATATCGTGCCAAAATATTCGA
CTTCATGCTTTGTTTTTAAGAACGCAGTCACTAATGAAGAAACACCAAATATCACAGCAA
GCTCCAGTAACAAGTTTCCTTTTACTTCATCAAGATACATTTGCCACCAGCTTTCAAATG
TACCTTTAGGTTGTAAGTCATACTTTGTTTCACAAATGATTTCATCAGCCTGAGACTGCT
CGATGTCTTTTGAAAGATATGGTTCATCTAATGAAATGACAGTACCTTCATCAGTACTTA
AGACACCTACACCTGTATACAATGTAGAAATGGGCAGTGATTGACGCATTAATTGTAGTG
CATTACTTAGCGATTTAATGTACGTTTCATTGATGCTGAAGCTAAACATAACCAGTCTAG
GTAACTTTTGTGTCGTTAGAATATCTGACGTTTCAATACGTTTAATATTTTTGCCATCCG
TGATAGTCAATTTCTCAACCCCTGTAGTAGGGTCGAGAAATTTGTTTTCTATGATGATTG
GACTAGATAAACGAATTATCTTATCTTCGTCGTTTTTGTTTTTTGCTCGAATAAGTTCAT
ACCATGCAGTTGAATCTAACCAGTATGGATATTGCTCGAAGATGTTGTTAGCCAT
>>cch_Oerebro-086360
~~~~~~~~~~~~~~~~~~~~~~~~~~~~~~~~~~~~~~~~~~~~~~~~~~~~~~~~~~~~
~~~~~~~~~~~~~~~~~~~~~~~~~~~~~~~~~~~~~~~~~~~~~~~~~~~~~~~~~~~~
~~~~~~~~~~~~~~~~~~~~~~~~~~~~~~~~~~~~~~~~~~~~~~~~~~~~~~~~~~~~
~~~~~~~~~~~~~~~~~~~~~~~~~~~~~~~~~~~~~~~~~~~~~~~~~~~~~~~~~~~~
~~~~~~~~~~~~~~~~~~~~~~~~~~~~~~~~~~~~~~~~~~~~~~~~~~~~~~~~~~~~
~~~~~~~~~~~~~~~~~~~~~~~~~~~~~~~~~~~~~~~~~~~~~~~~~~~~~~~~~~~~
~~~~~~~~~~~~~~~~~~~~~~~~~~~~~~~~~~~~~~~~~~~~~~~~~~~~~~~~~~~~
~~~~~~~~~~~~~~~~~~~~~~~~~~~~~~~~~~~~~~~~~~~~~~~~~~~~~~~~~~~~
~~~~~~~~~~~~~~~~~~~~~~~~~~~~~~~~~~~~~~~~~~~~~~~~~~~~~~~~~~~~
~~~~~~~~~~~~~~~~~~~~~~~~~~~~~~~~~~~~~~~~~~~~~~~~~~~~~~~~~~~~
~~~~~~~~~~~~~~~~~~~~~~~~~~~~~~~~~~~~~~~~~~~~~~~~~~~~~~~~~~~~
~~~~~~~~~~~~~~~~~~~~~~~~~~~~~~~~~~~~~~~~~~~~~~~~~~~~~~~~~~~~
~~~~~~~~~~~~~~~~~~~~~~~~~~~~~~~~~~~~~~~~~~~~~~~~~~~~~~~~~~~~
~~~~~~~~~~~~~~~~~~~~~~~~~~~~~~~~~~~~~~~~~~~~~~~~~~~~~~~~~~~~
~~~~~~~~~~~~~~~~~~~~~~~~~~~~~~~~~~~~~~~~~~~~~~~~~~~~~~~~~~~~
~~~~~~~~~~~~~~~~~~~~~~~~~~~~~~~~~~~~~~~~~~~~~~~~~~~~~~~~~~~~
~~~~~~~~~~~~~~~~~~~~~~~~~~~~~~~~~~~~~~~~~~~~~~~~~~~~~~~~~~~~
~~~~~~~~~~~~~~~~~~~~~~~~~~~~~~~~~~~~~~~~~~~~~~~~~~~~~~~~~~~~
~~~~~~~~~~~~~~~~~~~~~~~~~~~~~~~~~~~~~~~~~~~~~~~~~~~~~~~~~~~~
~~~~~~~~~~~~~~~~~~~~~~~~~~~~~~~~~~~~~~~~~~~~~~~~~~~~~~~~~~~~
~~~~~~~~~~~~~~~~~~~~~~~~~~~~~~~~~~~~~~~~~~~~~~~~~~~~~~~~~~~~
~~~~~~~~~~~~~~~~~~~~~~~~~~~~~~~~~~~~~~~~~~~~~~~~~~~~~~~~~~~~
~~~~~~~~~~~~~~~~~~~~~~~~~~~~~~~~~~~~~~~~~~~~~~~~~~~~~~~~~~~~
~~~~~~~~~~~~~~~~~~~~~~~~~~~~~~~~~~~~~~~~~~~~~~~~~~~~~~~~~~~~
~~~~~~~~~~~~~~~~~~~~~~~~~~~~~~~~~~~~~~~~~~~~~~~~~~~~~~~~~~~~
~~~~~~~~~~~~~~~~~~~~~~~~~~~~~~~~~~~~~~~~~~~~~~~~~~~~~~~~~~~~
~~~~~~~~~~~~~~~~~~~~~~~~~~~~~~~~~~~~~~~~~~~~~~~~~~~~~~~~~~~~
~~~~~~~~~~~~~~~~~~~~~~~~~~~~~~~~~~~~~~~~~~~~~~~~~~~~~~~~~~~~
~~~~~~~~~~~~~~~~~~~~~~~~~~~~~~~~~~~~~~~~~~~~~~~~~~~~~~~~~~~~
~~~~~~~~~~~~~~~~~~~~~~~~~~~~~~~~~~~~~~~~~~~~~~~~~~~~~~~~~~~~
~~~~~~~~~~~~~~~~~~~~~~~~~~~~~~~~~~~~~~~~~~~~~~~~~~~~~~~~~~~~
~~~~~~~~~~~~~~~~~~~~~~~~~~~~~~~~~~~~~~~~~~~~~~~~~~~~~~~~~~~~
~~~~~~~~~~~~~~~~~~~~~~~~~~~~~~~~~~~~~~~~~~~~~~~~~~~~~~~~~~~~
~~~~~~~~~~~~~~~~~~~~~~~~~~~~~~~~~~~~~~~~~~~~~~~~~~~~~~~~~~~~
~~~~~~~~~~~~~~~~~~~~~~~~~~~~~~~~~~~~~~~~~~~~~~~~~~~~~~~~~~~~
~~~~~~~~~~~~~~~~~~~~~~~~~~~~~~~~~~~~~~~~~~~~~~~~~~~~~~~~~~~~
~~~~~~~~~~~~~~~~~~~~~~~~~~~~~~~~~~~~~~~~~~~~~~~~~~~~~~~~~~~~
~~~~~~~~~~~~~~~~~~~~~~~~~~~~~~~~~~~~~~~~~~~~~~~~~~~~~~~~~~~~
~~~~~~~~~~~~~~~~~~~~~~~~~~~~~~~~~~~~~~~~~~~~~~~~~~~~~~~~~~~~
~~~~~~~~~~~~~~~~~~~~~~~~~~~~~~~~~~~~~~~~~~~~~~~~~~~~~~~~~~~~
~~~~~~~~~~~~~~~~~~~~~~~~~~~~~~~~~~~~~~~~~~~~~~~~~~~~~~~~~~~~
~~~~~~~~~~~~~~~~~~~~~~~~~~~~~~~~~~~~~~~~~~~~~~~~~~~~~~~~~~~~
~~~~~~~~~~~~~~~~~~~~~~~~~~~~~~~~~~~~~~~~~~~~~~~~~~~~~~~~~~~~
~~~~~~~~~~~~~~~~~~~~~~~~~~~~~~~~~~~~~~~~~~~~~~~~~~~~~~~~~~~~
~~~~~~~~~~~~~~~~~~~~~~~~~~~~~~~~~~~~~~~~~~~~~~~~~~~~~~~~~~~~
~~~~~~~~~~~~~~~~~~~~~~~~~~~~~~~~~~~~~~~~~~~~~~~~~~~~~~~~~~~~
~~~~~~~~~~~~~~~~~~~~~~~~~~~~~~~~~~~~~~~~~~~~~~~~~~~~~~~~~~~~
~~~~~~~~~~~~~~~~~~~~~~~~~~~~~~~~~~~~~~~~~~~~~~~~~~~~~~~~~~~~
~~~~~~~~~~~~~~~~~~~~~~~~~~~~~~~~~~~~~~~~~~~~~~~~~~~~~~~~~~~~
~~~~~~~~~~~~~~~~~~~~~~~~~~~~~~~~~~~~~~~~~~~~~~~~~~~~~~~~~~~~
~~~~~~~~~~~~~~~~~~~~~~~~~~~~~~~~~~~~~~~~~~~~~~~~~~~~~~~~~~~~
~~~~~~~~~~~~~~~~~~~~~~~~~~~~~~~~~~~~~~~~~~~~~~~~~~~~~~~~~~~~
~~~~~~~~~~~~~~~~~~~~~~~~~~~~~~~~~~~~~~~~~~~~~~~~~~~~~~~~~~~~
~~~~~~~~~~~~~~~~~~~~~~~~~~~~~~~~~~~~~~~~~~~~~~~~~~~~~~~~~~~~
~~~~~~~~~~~~~~~~~~~~~~~~~~~~~~~~~~~~~~~~~~~~~~~~~~~~~~~~~~~~
~~~~~~~~~~~~~~~~~~~~~~~~~~~~~~~~~~~~~~~~~~~~~~~~~~~~~~~~~~~~
~~~~~~~~~~~~~~~~~~~~~~~~~~~~~~~~~~~~~~~~~~~~~~~~~~~~~~~~~~~~
~~~~~~~~~~~~~~~~~~~~~~~~~~~~~~~~~~~~~~~~~~~~~~~~~~~~~~~~~~~~
~~~~~~~~~~~~~~~~~~~~~~~~~~~~~~~~~~~~~~~~~~~~~~~~~~~~~~~~~~~~
~~~~~~~~~~~~~~~~~~~~~~~~~~~~~~~~~~~~~~~~~~~~~~~~~~~~~~~~~~~~
~~~~~~~~~~~~~~~~~~~~~~~~~~~~~~~~~~~~~~~~~~~~~~~~~~~~~~~~~~~~
~~~~~~~~~~~~~~~~~~~~~~~~~~~~~~~~~~~~~~~~~~~~~~~~~~~~~~~~~~~~
~~~~~~~~~~~~~~~~~~~~~~~~~~~~~~~~~~~~~~~~~~~~~~~~~~~~~~~~~~~~
~~~~~~~~~~~~~~~~~~~~~~~~~~~~~~~~~~~~~~~~~~~~~~~~~~~~~~~~~~~~
~~~~~~~~~~~~~~~~~~~~~~~~~~~~~~~~~~~~~~~~~~~~~~~~~~~~~~~~~~~~
~~~~~~~~~~~~~~~~~~~~~~~~~~~~~~~~~~~~~~~~~~~~~~~~~~~~~~~~~~~~
~~~~~~~~~~~~~~~~~~~~~~~~~~~~~~~~~~~~~~~~~~~~~~~~~~~~~~~~~~~~
~~~~~~~~~~~~~~~~~~~~~~~~~~~~~~~~~~~~~~~~~~~~~~~~~~~~~~~~~~~~
~~~~~~~~~~~~~~~~~~~~~~~~~~~~~~~~~~~~~~~~~~~~~~~~~~~~~~~~~~~~
~~~~~~~~~~~~~~~~~~~~~~~~~~~~~~~~~~~~~~~~~~~~~~~~~~~~~~~~~~~~
~~~~~~~~~~~~~~~~~~~~~~~~~~~~~~~~~~~~~~~~~~~~~~~~~~~~~~~~~~~~
~~~~~~~~~~~~~~~~~~~~~~~~~~~~~~~~~~~~~~~~~~~~~~~~~~~~~~~~~~~~
~~~~~~~~~~~~~~~~~~~~~~~~~~~~~~~~~~~~~~~~~~~~~~~~~~~~~~~~~~~~
~~~~~~~~~~~~~~~~~~~~~~~~~~~~~~~~~~~~~~~~~~~~~~~~~~~~~~~~~~~~
~~~~~~~~~~~~~~~~~~~~~~~~~~~~~~~~~~~~~~~~~~~~~~~~~~~~~~~~~~~~
~~~~~~~~~~~~~~~~~~~~~~~~~~~~~~~~~~~~~~~~~~~~~~~~~~~~~~~~~~~~
~~~~~~~~~~~~~~~~~~~~~~~~~~~~~~~~~~~~~~~~~~~~~~~~~~~~~~~~~~~~
~~~~~~~~~~~~~~~~~~~~~~~~~~~~~~~~~~~~~~~~~~~~~~~~~~~~~~~~~~~~
~~~~~~~~~~~~~~~~~~~~~~~~~~~~~~~~~~~~~~~~~~~~~~~~~~~~~~~~~~~~
~~~~~~~~~~~~~~~~~~~~~~~~~~~~~~~~~~~~~~~~~~~~~~~~~~~~~~~~~~~~
~~~~~~~~~~~~~~~~~~~~~~~~~~~~~~~~~~~~~~~~~~~~~~~~~~~~~~~~~~~~
~~~~~~~~~~~~~~~~~~~~~~~~~~~~~~~~~~~~~~~~~~~~~~~~~~~~~~~~~~~~
~~~~~~~~~~~~~~~~~~~~~~~~~~~~~~~~~~~~~~~~~~~~~~~~~~~~~~~~~~~~
~~~~~~~~~~~~~~~~~~~~~~~~~~~~~~~~~~~~~~~~~~~~~~~~~~~~~~~~~~~~
~~~~~~~~~~~~~~~~~~~~~~~~~~~~~~~~~~~~~~~~~~~~~~~~~~~~~~~~~~~~
~~~~~~~~~~~~~~~~~~~~~~~~~~~~~~~~~~~~~~~~~~~~~~~~~~~~~~~~~~~~
~~~~~~~~~~~~~~~~~~~~~~~~~~~~~~~~~~~~~~~~~~~~~~~~~~~~~~~~~~~~
~~~~~~~~~~~~~~~~~~~~~~~~~~~~~~~~~~~~~~~~~~~~~~~~~~~~~~~~~~~~
~~~~~~~~~~~~~~~~~~~~~~~~~~~~~~~~~~~~~~~~~~~~~~~~~~~~~~~~~~~~
~~~~~~~~~~~~~~~~~~~~~~~~~~~~~~~~~~~~~~~~~~~~~~~~~~~~~~~~~~~~
~~~~~~~~~~~~~~~~~~~~~~~~~~~~~~~~~~~~~~~~~~~~~~~~~~~~~~~~~~~~
~~~~~~~~~~~~~~~~~~~~~~~~~~~~~~~~~~~~~~~~~~~~~~~~~~~~~~~~~~~~
~~~~~~~~~~~~~~~~~~~~~~~~~~~~~~~~~~~~~~~~~~~~~~~~~~~~~~~~~~~~
~~~~~~~~~~~~~~~~~~~~~~~~~~~~~~~~~~~~~~~~~~~~~~~~~~~~~~~~~~~~
~~~~~~~~~~~~~~~~~~~~~~~~~~~~~~~~~~~~~~~~~~~~~~~~~~~~~~~~~~~~
~~~~~~~~~~~~~~~~~~~~~~~~~~~~~~~~~~~~~~~~~~~~~~~~~~~~~~~~~~~~
~~~~~~~~~~~~~~~~~~~~~~~~~~~~~~~~~~~~~~~~~~~~~~~~~~~~~~~~~~~~
~~~~~~~~~~~~~~~~~~~~~~~~~~~~~~~~~~~~~~~~~~~~~~~~~~~~~~~~~~~~
~~~~~~~~~~~~~~~~~~~~~~~~~~~~~~~~~~~~~~~~~~~~~~~~~~~~~~~~~~~~
~~~~~~~~~~~~~~~~~~~~~~~~~~~~~~~~~~~~~~~~~~~~~~~~~~~~~~~~~~~~
~~~~~~~~~~~~~~~~~~~~~~~~~~~~~~~~~~~~~~~~~~~~~~~~~~~~~~~~~~~~
~~~~~~~~~~~~~~~~~~~~~~~~~~~~~~~~~~~~~~~~~~~~~~~~~~~~~~~~~~~~
~~~~~~~~~~~~~~~~~~~~~~~~~~~~~~~~~~~~~~~~~~~~~~~~~~~~~~~~~~~~
~~~~~~~~~~~~~~~~~~~~~~~~~~~~~~~~~~~~~~~~~~~~~~~~~~~~~~~~~~~~
~~~~~~~~~~~~~~~~~~~~~~~~~~~~~~~~~~~~~~~~~~~~~~~~~~~~~~~~~~~~
~~~~~~~~~~~~~~~~~~~~~~~~~~~~~~~~~~~~~~~~~~~~~~~~~~~~~~~~~~~~
~~~~~~~~~~~~~~~~~~~~~~~~~~~~~~~~~~~~~~~~~~~~~~~~~~~~~~~~~~~~
~~~~~~~~~~~~~~~~~~~~~~~~~~~~~~~~~~~~~~~~~~~~~~~~~~~~~~~~~~~~
~~~~~~~~~~~~~~~~~~~~~~~~~~~~~~~~~~~~~~~~~~~~~~~~~~~~~~~~~~~~
~~~~~~~~~~~~~~~~~~~~~~~~~~~~~~~~~~~~~~~~~~~~~~~~~~~~~~~~~~~~
~~~~~~~~~~~~~~~~~~~~~~~~~~~~~~~~~~~~~~~~~~~~~~~~~~~~~~~~~~~~
~~~~~~~~~~~~~~~~~~~~~~~~~~~~~~~~~~~~~~~~~~~~~~~~~~~~~~~~~~~~
~~~~~~~~~~~~~~~~~~~~~~~~~~~~~~~~~~~~~~~~~~~~~~~~~~~~~~~~~~~~
~~~~~~~~~~~~~~~~~~~~~~~~~~~~~~~~~~~~~~~~~~~~~~~~~~~~~~~~~~~~
~~~~~~~~~~~~~~~~~~~~~~~~~~~~~~~~~~~~~~~~~~~~~~~~~~~~~~~~~~~~
~~~~~~~~~~~~~~~~~~~~~~~~~~~~~~~~~~~~~~~~~~~~~~~~~~~~~~~~~~~~
~~~~~~~~~~~~~~~~~~~~~~~~~~~~~~~~~~~~~~~~~~~~~~~~~~~~~~~~~~~~
~~~~~~~~~~~~~~~~~~~~~~~~~~~~~~~~~~~~~~~~~~~~~~~~~~~~~~~~~~~~
~~~~~~~~~~~~~~~~~~~~~~~~~~~~~~~~~~~~~~~~~~~~~~~~~~~~~~~~~~~~
~~~~~~~~~~~~~~~~~~~~~~~~~~~~~~~~~~~~~~~~~~~~~~~~~~~~~~~~~~~~
~~~~~~~~~~~~~~~~~~~~~~~~~~~~~~~~~~~~~~~~~~~~~~~~~~~~~~~~~~~~
~~~~~~~~~~~~~~~~~~~~~~~~~~~~~~~~~~~~~~~~~~~~~~~~~~~~~~~~~~~~
~~~~~~~~~~~~~~~~~~~~~~~~~~~~~~~~~~~~~~~~~~~~~~~~~~~~~~~~~~~~
~~~~~~~~~~~~~~~~~~~~~~~~~~~~~~~~~~~~~~~~~~~~~~~~~~~~~~~~~~~~
~~~~~~~~~~~~~~~~~~~~~~~~~~~~~~~~~~~~~~~~~~~~~~~~~~~~~~~~~~~~
~~~~~~~~~~~~~~~~~~~~~~~~~~~~~~~~~~~~~~~~~~~~~~~~~~~~~~~~~~~~
~~~~~~~~~~~~~~~~~~~~~~~~~~~~~~~~~~~~~~~~~~~~~~~~~~~~~~~~~~~~
~~~~~~~~~~~~~~~~~~~~~~~~~~~~~~~~~~~~~~~~~~~~~~~~~~~~~~~~~~~~
~~~~~~~~~~~~~~~~~~~~~~~~~~~~~~~~~~~~~~~~~~~~~~~~~~~~~~~~~~~~
~~~~~~~~~~~~~~~~~~~~~~~~~~~~~~~~~~~~~~~~~~~~~~~~~~~~~~~~~~~~
~~~~~~~~~~~~~~~~~~~~~~~~~~~~~~~~~~~~~~~~~~~~~~~~~~~~~~~~~~~~
~~~~~~~~~~~~~~~~~~~~~~~~~~~~~~~~~~~~~~~~~~~~~~~~~~~~~~~~~~~~
~~~~~~~~~~~~~~~~~~~~~~~~~~~~~~~~~~~~~~~~~~~~~~~~~~~~~~~~~~~~
~~~~~~~~~~~~~~~~~~~~~~~~~~~~~~~~~~~~~~~~~~~~~~~~~~~~~~~~~~~~
~~~~~~~~~~~~~~~~~~~~~~~~~~~~~~~~~~~~~~~~~~~~~~~~~~~~~~~~~~~~
~~~~~~~~~~~~~~~~~~~~~~~~~~~~~~~~~~~~~~~~~~~~~~~~~~~~~~~~~~~~
~~~~~~~~~~~~~~~~~~~~~~~~~~~~~~~~~~~~~~~~~~~~~~~~~~~~~~~~~~~~
~~~~~~~~~~~~~~~~~~~~~~~~~~~~~~~~~~~~~~~~~~~~~~~~~~~~~~~~~~~~
~~~~~~~~~~~~~~~~~~~~~~~~~~~~~~~~~~~~~~~~~~~~~~~~~~~~~~~~~~~~
~~~~~~~~~~~~~~~~~~~~~~~~~~~~~~~~~~~~~~~~~~~~~~~~~~~~~~~~~~~~
~~~~~~~~~~~~~~~~~~~~~~~~~~~~~~~~~~~~~~~~~~~~~~~~~~~~~~~~~~~~
~~~~~~~~~~~~~~~~~~~~~~~~~~~~~~~~~~~~~~~~~~~~~~~~~~~~~~~~~~~~
~~~~~~~~~~~~~~~~~~~~~~~~~~~~~~~~~~~~~~~~~~~~~~~~~~~~~~~~~~~~
~~~~~~~~~~~~~~~~~~~~~~~~~~~~~~~~~~~~~~~~~~~~~~~~~~~~~~~~~~~~
~~~~~~~~~~~~~~~~~~~~~~~~~~~~~~~~~~~~~~~~~~~~~~~~~~~~~~~~~~~~
~~~~~~~~~~~~~~~~~~~~~~~~~~~~~~~~~~~~~~~~~~~~~~~~~~~~~~~~~~~~
~~~~~~~~~~~~~~~~~~~~~~~~~~~~~~~~~~~~~~~~~~~~~~~~~~~~~~~~~~~~
~~~~~~~~~~~~~~~~~~~~~~~~~~~~~~~~~~~~~~~~~~~~~~~~~~~~~~~~~~~~
~~~~~~~~~~~~~~~~~~~~~~~~~~~~~~~~~~~~~~~~~~~~~~~~~~~~~~~~~~~~
~~~~~~~~~~~~~~~~~~~~~~~~~~~~~~~~~~~~~~~~~~~~~~~~~~~~~~~~~~~~
~~~~~~~~~~~~~~~~~~~~~~~~~~~~~~~~~~~~~~~~~~~~~~~~~~~~~~~~~~~~
~~~~~~~~~~~~~~~~~~~~~~~~~~~~~~~~~~~~~~~~~~~~~~~~~~~~~~~~~~~~
~~~~~~~~~~~~~~~~~~~~~~~~~~~~~~~~~~~~~~~~~~~~~~~~~~~~~~~~~~~~
~~~~~~~~~~~~~~~~~~~~~~~~~~~~~~~~~~~~~~~~~~~~~~~~~~~~~~~~~~~~
~~~~~~~~~~~~~~~~~~~~~~~~~~~~~~~~~~~~~~~~~~~~~~~~~~~~~~~~~~~~
~~~~~~~~~~~~~~~~~~~~~~~~~~~~~~~~~~~~~~~~~~~~~~~~~~~~~~~~~~~~
~~~~~~~~~~~~~~~~~~~~~~~~~~~~~~~~~~~~~~~~~~~~~~~~~~~~~~~~~~~~
~~~~~~~~~~~~~~~~~~~~~~~~~~~~~~~~~~~~~~~~~~~~~~~~~~~~~~~~~~~~
~~~~~~~~~~~~~~~~~~~~~~~~~~~~~~~~~~~~~~~~~~~~~~~~~~~~~~~~~~~~
~~~~~~~~~~~~~~~~~~~~~~~~~~~~~~~~~~~~~~~~~~~~~~~~~~~~~~~~~~~~
~~~~~~~~~~~~~~~~~~~~~~~~~~~~~~~~~~~~~~~~~~~~~~~~~~~~~~~~~~~~
~~~~~~~~~~~~~~~~~~~~~~~~~~~~~~~~~~~~~~~~~~~~~~~~~~~~~~~~~~~~
~~~~~~~~~~~~~~~~~~~~~~~~~~~~~~~~~~~~~~~~~~~~~~~~~~~~~~~~~~~~
~~~~~~~~~~~~~~~~~~~~~~~~~~~~~~~~~~~~~~~~~~~~~~~~~~~~~~~~~~~~
~~~~~~~~~~~~~~~~~~~~~~~~~~~~~~~~~~~~~~~~~~~~~~~~~~~~~~~~~~~~
~~~~~~~~~~~~~~~~~~~~~~~~~~~~~~~~~~~~~~~~~~~~~~~~~~~~~~~~~~~~
~~~~~~~~~~~~~~~~~~~~~~~~~~~~~~~~~~~~~~~~~~~~~~~~~~~~~~~~~~~~
~~~~~~~~~~~~~~~~~~~~~~~~~~~~~~~~~~~~~~~~~~~~~~~~~~~~~~~~~~~~
~~~~~~~~~~~~~~~~~~~~~~~~~~~~~~~~~~~~~~~~~~~~~~~~~~~~~~~~~~~~
~~~~~~~~~~~~~~~~~~~~~~~~~~~~~~~~~~~~~~~~~~~~~~~~~~~~~~~~~~~~
~~~~~~~~~~~~~~~~~~~~~~~~~~~~~~~~~~~~~~~~~~~~~~~~~~~~~~~~~~~~
~~~~~~~~~~~~~~~~~~~~~~~~~~~~~~~~~~~~~~~~~~~~~~~~~~~~~~~~~~~~
~~~~~~~~~~~~~~~~~~~~~~~~~~~~~~~~~~~~~~~~~~~~~~~~~~~~~~~~~~~~
~~~~~~~~~~~~~~~~~~~~~~~~~~~~~~~~~~~~~~~~~~~~~~~~~~~~~~~~~~~~
~~~~~~~~~~~~~~~~~~~~~~~~~~~~~~~~~~~~~~~~~~~~~~~~~~~~~~~~~~~~
~~~~~~~~~~~~~~~~~~~~~~~~~~~~~~~~~~~~~~~~~~~~~~~~~~~~~~~~~~~~
~~~~~~~~~~~~~~~~~~~~~~~~~~~~~~~~~~~~~~~~~~~~~~~~~~~~~~~~~~~~
~~~~~~~~~~~~~~~~~~~~~~~~~~~~~~~~~~~~~~~~~~~~~~~~~~~~~~~~~~~~
~~~~~~~~~~~~~~~~~~~~~~~~~~~~~~~~~~~~~~~~~~~~~~~~~~~~~~~~~~~~
~~~~~~~~~~~~~~~~~~~~~~~~~~~~~~~~~~~~~~~~~~~~~~~~~~~~~~~~~~~~
~~~~~~~~~~~~~~~~~~~~~~~~~~~~~~~~~~~~~~~~~~~~~~~~~~~~~~~~~~~~
~~~~~~~~~~~~~~~~~~~~~~~~~~~~~~~~~~~~~~~~~~~~~~~~~~~~~~~~~~~~
~~~~~~~~~~~~~~~~~~~~~~~~~~~~~~~~~~~~~~~~~~~~~~~~~~~~~~~~~~~~
~~~~~~~~~~~~~~~~~~~~~~~~~~~~~~~~~~~~~~~~~~~~~~~~~~~~~~~~~~~~
~~~~~~~~~~~~~~~~~~~~~~~~~~~~~~~~~~~~~~~~~~~~~~~~~~~~~~~~~~~~
~~~~~~~~~~~~~~~~~~~~~~~~~~~~~~~~~~~~~~~~~~~~~~~~~~~~~~~~~~~~
~~~~~~~~~~~~~~~~~~~~~~~~~~~~~~~~~~~~~~~~~~~~~~~~~~~~~~~~~~~~
~~~~~~~~~~~~~~~~~~~~~~~~~~~~~~~~~~~~~~~~~~~~~~~~~~~~~~~~~~~~
~~~~~~~~~~~~~~~~~~~~~~~~~~~~~~~~~~~~~~~~~~~~~~~~~~~~~~~~~~~~
~~~~~~~~~~~~~~~~~~~~~~~~~~~~~~~~~~~~~~~~~~~~~~~~~~~~~~~~~~~~
~~~~~~~~~~~~~~~~~~~~~~~~~~~~~~~~~~~~~~~~~~~~~~~~~~~~~~~~~~~~
~~~~~~~~~~~~~~~~~~~~~~~~~~~~~~~~~~~~~~~~~~~~~~~~~~~~~~~~~~~~
~~~~~~~~~~~~~~~~~~~~~~~~~~~~~~~~~~~~~~~~~~~~~~~~~~~~~~~~~~~~
~~~~~~~~~~~~~~~~~~~~~~~~~~~~~~~~~~~~~~~~~~~~~~~~~~~~~~~~~~~~
~~~~~~~~~~~~~~~~~~~~~~~~~~~~~~~~~~~~~~~~~~~~~~~~~~~~~~~~~~~~
~~~~~~~~~~~~~~~~~~~~~~~~~~~-~~~~~~~~~~~~~~~~~~~~~~~~~~~~~~~~
~~~~~~~~~~~~~~~~~~~~~~~~~~~~~~~~~~~~~~~~~~~~~~~~~~~~~~~~~~~~
~~~~~~~~~~~~~~~~~~~~~~~~~~~~~~~~~~~~~~~~~~~~~~~~~~~~~~~~~~~~
~~~~~~~~~~~~~~~~~~~~~~~~~~~~~~~~~~~~~~~~~~~~~~~~~~~~~~~~~~~~
~~~~~~~~~~~~~~~~~~~~~~~~~~~~~~~~~~~~~~~~~~~~~~~~~~~~~~~~~~~~
~~~~~~~~~~~~~~~~~~~~~~~~~~~~~~~~~~~~~~~~~~~~~~~~~~~~~~~~~~~~
~~~~~~~~~~~~~~~~~~~~~~~~~~~~~~~~~~~~~~~~~~~~~~~~~~~~~~~~~~~~
~~~~~~~~~~~~~~~~~~~~~~~~~~~~~~~~~~~~~~~~~~~~~~~~~~~~~~~~~~~~
~~~~~~~TTATAGTTCTAAATCGTCACTTGCTTCTTTTTCTTTCGCTTGTTTAATAAAAT
TATTAAGCAAATCTGGATTTGTATTATCATCAAATTTCGGTGGTGTGAAAGTTTCTGTAT
TGGAACTTAAGCCAAAAATAGATGCAAGTTCTTTATCCAATTTAAGATGATAGAATACTA
TCGTTTTTGATTTGCCCGTTGCATCTTTGACACTTCGTTTTGTTGTCTTACGATCTCGGT
CCGATTCCATATAACCTTTTTCTATCAAAGCTTCAACTACATTGTTGGTGTCCTGAAATT
GATTATTTTTAAGCATCTCTTTGAAAACTTTGGCAATTATCTTAACTTGTATATGGTCAT
CTTTAAGTTCTATGAGACCGAACCCCTCCAGCATATTTGATAATCGACCATCATCTGAAA
ATTTATTTCTGTACTGTGCTACAAATTGGACAATTAGTTCGATTGCTTTATCGGACAGAG
ACCTTTCGCTCACCGAATCTGAGTGGTAATTCACTAGGTATTCTCTAACTGCATTCAAAT
CGATAGGGGTTGCGATAACACGTTCTAATATTCGTGCTGATGTCGTAATGGTGGCGTAGC
GCTTGAACATACGTATGCCTACATTGTTTGTTTCATTGTTAAGTTGTGTTTTGAACCAAT
CGTGTTCTCTATGAAACCAATTGATTACTTCAGATTCACGATTTAGAAGATATTCAGCTA
CTAACGGCATTATGTGCCCATAGTTTTTTGATGTTCCTTTTTTAATGGCGTCTGCATTGT
CAGCACTTGTTGTAAAGACATCAGAAATTTCTATACATCTTGCTCTGAGACCATCATTCG
CACTAGCATCCCTGAAAATCGTGTGTTCTGCTGTACTAATAACACTAGATCCAAAGTGGT
GAGGATTTTTTACATTTCCTTCTCGATTAGCACGTAGACGACCTTGCCCCTCTGCTAGGG
AATAAAGTAAACCATTTGTATCTTTAAAGGTAGCTGCTGATAATTCATCTAAGGCAATAG
GAACACCAAAGTTGTTACTTAAGTATCCTTCAATTGCATTACGGGTGCCGTTCCAACCTC
TGAATAATGTTTGATCACCTTTAGATGGATTACCTGCTATTGAAACTGCTAATGCCGCTG
CAGTCGATTTACCCGTACTAGAGTTCCCCATAAATGAAAATATCGTGCCAAAATATTCGA
CTTCATGCTTTGTTTTTAAGAACGCAGTCACTAATGAAGAAACACCAAATATCACAGCAA
GCTCCAGTAACAAGTTTCCTTTTACTTCATCAAGATACATTTGCCACCAGCTTTCAAATG
TACCTTTAGGTTGTAAGTCATACTTTGTTTCACAAATGATTTCATCAGCCTGAGACTGCT
CGATGTCTTTTGAAAGATATGGTTCATCTAATGAAATGACAGTACCTTCATCAGTACTTA
AGACACCTACACCTGTATACAATGTAGAAATGGGCAGTGATTGACGCATTAATTGTAGTG
CATTACTTAGCGATTTAATGTACGTTTCATTGATGCTGAAGCTAAACATAACCAGTCTAG
GTAACTTTTGTGTCGTTAGAATATCTGACGTTTCAATACGTTTAATATTTTTGCCATCCG
TGATAGTCAATTTCTCAACCCCTGTAGTAGGGTCGAGAAATTTGTTTTCTATGATGATTG
GACTAGATAAACGAATTATCTTATCTTCGTCGTTTTTGTTTTTTGCTCGAATAAGTTCAT
ACCATGCAGTTGAATCTAACCAGTATGGATATTGCTCGAAGATGTTGTTAGCCAT
>>orf7795_Dresden-275757
------------------------------------------------------------
------------------------------------------------------------
------------------------------------------------------------
------------------------------------------------------------
------------------------------------------------------------
------------------------------------------------------------
------------------------------------------------------------
------------------------------------------------------------
------------------------------------------------------------
------------------------------------------------------------
------------------------------------------------------------
------------------------------------------------------------
------------------------------------------------------------
------------------------------------------------------------
------------------------------------------------------------
------------------------------------------------------------
------------------------------------------------------------
------------------------------------------------------------
------------------------------------------------------------
------------------------------------------------------------
------------------------------------------------------------
------------------------------------------------------------
------------------------------------------------------------
------------------------------------------------------------
------------------------------------------------------------
------------------------------------------------------------
------------------------------------------------------------
------------------------------------------------------------
------------------------------------------------------------
------------------------------------------------------------
------------------------------------------------------------
------------------------------------------------------------
------------------------------------------------------------
------------------------------------------------------------
------------------------------------------------------------
------------------------------------------------------------
------------------------------------------------------------
------------------------------------------------------------
------------------------------------------------------------
------------------------------------------------------------
------------------------------------------------------------
------------------------------------------------------------
------------------------------------------------------------
------------------------------------------------------------
------------------------------------------------------------
------------------------------------------------------------
------------------------------------------------------------
------------------------------------------------------------
------------------------------------------------------------
------------------------------------------------------------
------------------------------------------------------------
------------------------------------------------------------
------------------------------------------------------------
------------------------------------------------------------
------------------------------------------------------------
------------------------------------------------------------
------------------------------------------------------------
------------------------------------------------------------
------------------------------------------------------------
------------------------------------------------------------
------------------------------------------------------------
------------------------------------------------------------
------------------------------------------------------------
------------------------------------------------------------
------------------------------------------------------------
------------------------------------------------------------
------------------------------------------------------------
------------------------------------------------------------
------------------------------------------------------------
------------------------------------------------------------
------------------------------------------------------------
------------------------------------------------------------
------------------------------------------------------------
------------------------------------------------------------
------------------------------------------------------------
------------------------------------------------------------
------------------------------------------------------------
------------------------------------------------------------
------------------------------------------------------------
------------------------------------------------------------
------------------------------------------------------------
------------------------------------------------------------
------------------------------------------------------------
------------------------------------------------------------
------------------------------------------------------------
------------------------------------------------------------
------------------------------------------------------------
------------------------------------------------------------
------------------------------------------------------------
------------------------------------------------------------
------------------------------------------------------------
------------------------------------------------------------
------------------------------------------------------------
------------------------------------------------------------
------------------------------------------------------------
------------------------------------------------------------
------------------------------------------------------------
------------------------------------------------------------
------------------------------------------------------------
------------------------------------------------------------
------------------------------------------------------------
------------------------------------------------------------
------------------------------------------------------------
------------------------------------------------------------
------------------------------------------------------------
------------------------------------------------------------
------------------------------------------------------------
------------------------------------------------------------
------------------------------------------------------------
------------------------------------------------------------
------------------------------------------------------------
------------------------------------------------------------
------------------------------------------------------------
------------------------------------------------------------
------------------------------------------------------------
------------------------------------------------------------
------------------------------------------------------------
------------------------------------------------------------
------------------------------------------------------------
------------------------------------------------------------
------------------------------------------------------------
------------------------------------------------------------
------------------------------------------------------------
------------------------------------------------------------
------------------------------------------------------------
------------------------------------------------------------
------------------------------------------------------------
------------------------------------------------------------
------------------------------------------------------------
------------------------------------------------------------
------------------------------------------------------------
------------------------------------------------------------
------------------------------------------------------------
------------------------------------------------------------
------------------------------------------------------------
------------------------------------------------------------
------------------------------------------------------------
------------------------------------------------------------
------------------------------------------------------------
------------------------------------------------------------
------------------------------------------------------------
------------------------------------------------------------
------------------------------------------------------------
------------------------------------------------------------
------------------------------------------------------------
------------------------------------------------------------
------------------------------------------------------------
------------------------------------------------------------
------------------------------------------------------------
------------------------------------------------------------
------------------------------------------------------------
------------------------------------------------------------
------------------------------------------------------------
------------------------------------------------------------
------------------------------------------------------------
------------------------------------------------------------
------------------------------------------------------------
------------------------------------------------------------
------------------------------------------------------------
------------------------------------------------------------
------------------------------------------------------------
------------------------------------------------------------
------------------------------------------------------------
------------------------------------------------------------
------------------------------------------------------------
------------------------------------------------------------
------------------------------------------------------------
------------------------------------------------------------
------------------------------------------------------------
------------------------------------------------------------
------------------------------------------------------------
------------------------------------------------------------
------------------------------------------------------------
------------------------------------------------------------
------------------------------------------------------------
------------------------------------------------------------
------------------------------------------------------------
------------------------------------------------------------
------------------------------------------------------------
------------------------------------------------------------
------------------------------------------------------------
------------------------------------------------------------
------------------------------------------------------------
------------------------------------------------------------
------------------------------------------------------------
------------------------------------------------------------
------------------------------------------------------------
------------------------------------------------------------
------------------------------------------------------------
------------------------------------------------------------
------------------------------------------------------------
------------------------------------------------------------
------------------------------------------------------------
------------------------------------------------------------
------------------------------------------------------------
------------------------------------------------------------
------------------------------------------------------------
------------------------------------------------------------
------------------------------------------------------------
------------------------------------------------------------
------------------------------------------------------------
------------------------------------------------------------
------------------------------------------------------------
------------------------------------------------------------
------------------------------------------------------------
------------------------------------------------------------
------------------------------------------------------------
------------------------------------------------------------
------------------------------------------------------------
------------------------------------------------------------
------------------------------------------------------------
------------------------------------------------------------
------------------------------------------------------------
------------------------------------------------------------
------------------------------------------------------------
------------------------------------------------------------
------------------------------------------------------------
------------------------------------------------------------
------------------------------------------------------------
------------------------------------------------------------
------------------------------------------------------------
------------------------------------------------------------
------------------------------------------------------------
------------------------------------------------------------
------------------------------------------------------------
------------------------------------------------------------
------------------------------------------------------------
------------------------------------------------------------
------------------------------------------------------------
------------------------------------------------------------
------------------------------------------------------------
------------------------------------------------------------
------------------------------------------------------------
------------------------------------------------------------
------------------------------------------------------------
------------------------------------------------------------
------------------------------------------------------------
------------------------------------------------------------
------------------------------------------------------------
----------------------------------------------------------TT
ATTTTTTAAAATATTTTTGTCTCAAGTTTAGATTATCAATTACATTCATAGAATTAATTA
GAGATAGATGAGTTTCACTAGAAATTTTAAAGTCATAAATGAATAAGTTTAGGTCGTACT
TATTTGATTTACTATGAGTTAGGTCATTTTTAGCATGGAGAGGTGTTATTGTATTACTCC
ATTTTTTTGTCGTTTTTATAATTTGATTACTCAAATTAAGAACTTCTATAGGCGCATTTG
TATGAAAGAAATTCATGTTCTCGCAAATATGAGCGTAAACACCTGATAAAGTACTAAGCA
AAGTTTCCATAAATGGTAGCTGATCCATATAAAATAATTTATGTATAAACAAATTTGATG
CATTTATAAGTTCATTATCGATGATATGAAAAGATGAAAAATCACCTTCATCATCTTCAT
TTCCTAATTTGTCATCTGTGAAGACAATGTGTAAGTGATTTTCAGTTAATTCATCTATGT
CGTTATGTAGTTGTTGAAAATCAGCGTTGAATTTTAATTTTTGTTCCTTAAAATCTTGGA
GTTCTGAATAATTAACTTTTTGCTTTTTTAATATATTTAATTCTTGCTTGTTAAATAGTA
AAGCAAAATAGCTATTGTTGCCAGAGGCATTTTTGTGTTTAGCATGTGTATTACTATCTA
TGTACAAATATCTAAAATAAAAAACAGACAAAATTGTTAGTACATCACTAAAAGGGAACC
TTCCACGAATGTTGTCTTTTGATAATTTACCAATTAATGAATTTAGATTTGCAGTTATCT
GTTTTTCTTCATCTGTGTTGATATCAGGGAACCTATTTAATAGTGTCTGTATTATAGATG
AAATAAGTTGTTCTTTTGTGAAATATCTATGGAATATCTCATTATTTTTGTCATTTAAAT
CTATATTGATTTGTGTACTTATATCAGCAATCTTATTTAAGTTTTCCCATTCTTCATGTG
AATATGATGAGGAGTAGTTATTTGAATAATTATAGTTTTTACGTTCGAGACCATTTTTAA
TTGTAAAAGCAGTGTTTAGCATATTATCCAGTGATGTGATATTCGGATTATTTTCATCGT
AAAATCTAAAAGGTATATCATTTTTATAACCAAAAGTAGCATTTACAGTAGCTCTTTTAA
AAGTAGTGTCGTCAAGAGCTATAGATCCATCATTATGTAATTTTAATAGTACATGTTCCT
TTAGTTTGCCTTTAGATGTGAACAAATAAGTGAAAATTGCATTTTTATATTCTTCAAATT
GATCATCTAAGTTTGAAGCATCCATGAAACTTGTTAAGACTTCATAAAATCCTTCGTTGA
ATCCACGCATAAAAGTATCTACACCATATTCAATACCTAACAAATCTATTAAATTTGATA
AAATATTTTTTATATAAAGTTTATTATTTTGAAATTGATAACGTGTGTAATTGCCTTTAT
TATCGAATTCGACTTCAATTGATGATGAACCTTCAATACCTTCTAACGATATGTTTATTT
GTTTGATTATATCCTGCATGAATTCAGAGTTATACTTTGAAATAAGTTTTAGTGTCAT
>>orf7795_Oerebro-086360
~~~~~~~~~~~~~~~~~~~~~~~~~~~~~~~~~~~~~~~~~~~~~~~~~~~~~~~~~~~~
~~~~~~~~~~~~~~~~~~~~~~~~~~~~~~~~~~~~~~~~~~~~~~~~~~~~~~~~~~~~
~~~~~~~~~~~~~~~~~~~~~~~~~~~~~~~~~~~~~~~~~~~~~~~~~~~~~~~~~~~~
~~~~~~~~~~~~~~~~~~~~~~~~~~~~~~~~~~~~~~~~~~~~~~~~~~~~~~~~~~~~
~~~~~~~~~~~~~~~~~~~~~~~~~~~~~~~~~~~~~~~~~~~~~~~~~~~~~~~~~~~~
~~~~~~~~~~~~~~~~~~~~~~~~~~~~~~~~~~~~~~~~~~~~~~~~~~~~~~~~~~~~
~~~~~~~~~~~~~~~~~~~~~~~~~~~~~~~~~~~~~~~~~~~~~~~~~~~~~~~~~~~~
~~~~~~~~~~~~~~~~~~~~~~~~~~~~~~~~~~~~~~~~~~~~~~~~~~~~~~~~~~~~
~~~~~~~~~~~~~~~~~~~~~~~~~~~~~~~~~~~~~~~~~~~~~~~~~~~~~~~~~~~~
~~~~~~~~~~~~~~~~~~~~~~~~~~~~~~~~~~~~~~~~~~~~~~~~~~~~~~~~~~~~
~~~~~~~~~~~~~~~~~~~~~~~~~~~~~~~~~~~~~~~~~~~~~~~~~~~~~~~~~~~~
~~~~~~~~~~~~~~~~~~~~~~~~~~~~~~~~~~~~~~~~~~~~~~~~~~~~~~~~~~~~
~~~~~~~~~~~~~~~~~~~~~~~~~~~~~~~~~~~~~~~~~~~~~~~~~~~~~~~~~~~~
~~~~~~~~~~~~~~~~~~~~~~~~~~~~~~~~~~~~~~~~~~~~~~~~~~~~~~~~~~~~
~~~~~~~~~~~~~~~~~~~~~~~~~~~~~~~~~~~~~~~~~~~~~~~~~~~~~~~~~~~~
~~~~~~~~~~~~~~~~~~~~~~~~~~~~~~~~~~~~~~~~~~~~~~~~~~~~~~~~~~~~
~~~~~~~~~~~~~~~~~~~~~~~~~~~~~~~~~~~~~~~~~~~~~~~~~~~~~~~~~~~~
~~~~~~~~~~~~~~~~~~~~~~~~~~~~~~~~~~~~~~~~~~~~~~~~~~~~~~~~~~~~
~~~~~~~~~~~~~~~~~~~~~~~~~~~~~~~~~~~~~~~~~~~~~~~~~~~~~~~~~~~~
~~~~~~~~~~~~~~~~~~~~~~~~~~~~~~~~~~~~~~~~~~~~~~~~~~~~~~~~~~~~
~~~~~~~~~~~~~~~~~~~~~~~~~~~~~~~~~~~~~~~~~~~~~~~~~~~~~~~~~~~~
~~~~~~~~~~~~~~~~~~~~~~~~~~~~~~~~~~~~~~~~~~~~~~~~~~~~~~~~~~~~
~~~~~~~~~~~~~~~~~~~~~~~~~~~~~~~~~~~~~~~~~~~~~~~~~~~~~~~~~~~~
~~~~~~~~~~~~~~~~~~~~~~~~~~~~~~~~~~~~~~~~~~~~~~~~~~~~~~~~~~~~
~~~~~~~~~~~~~~~~~~~~~~~~~~~~~~~~~~~~~~~~~~~~~~~~~~~~~~~~~~~~
~~~~~~~~~~~~~~~~~~~~~~~~~~~~~~~~~~~~~~~~~~~~~~~~~~~~~~~~~~~~
~~~~~~~~~~~~~~~~~~~~~~~~~~~~~~~~~~~~~~~~~~~~~~~~~~~~~~~~~~~~
~~~~~~~~~~~~~~~~~~~~~~~~~~~~~~~~~~~~~~~~~~~~~~~~~~~~~~~~~~~~
~~~~~~~~~~~~~~~~~~~~~~~~~~~~~~~~~~~~~~~~~~~~~~~~~~~~~~~~~~~~
~~~~~~~~~~~~~~~~~~~~~~~~~~~~~~~~~~~~~~~~~~~~~~~~~~~~~~~~~~~~
~~~~~~~~~~~~~~~~~~~~~~~~~~~~~~~~~~~~~~~~~~~~~~~~~~~~~~~~~~~~
~~~~~~~~~~~~~~~~~~~~~~~~~~~~~~~~~~~~~~~~~~~~~~~~~~~~~~~~~~~~
~~~~~~~~~~~~~~~~~~~~~~~~~~~~~~~~~~~~~~~~~~~~~~~~~~~~~~~~~~~~
~~~~~~~~~~~~~~~~~~~~~~~~~~~~~~~~~~~~~~~~~~~~~~~~~~~~~~~~~~~~
~~~~~~~~~~~~~~~~~~~~~~~~~~~~~~~~~~~~~~~~~~~~~~~~~~~~~~~~~~~~
~~~~~~~~~~~~~~~~~~~~~~~~~~~~~~~~~~~~~~~~~~~~~~~~~~~~~~~~~~~~
~~~~~~~~~~~~~~~~~~~~~~~~~~~~~~~~~~~~~~~~~~~~~~~~~~~~~~~~~~~~
~~~~~~~~~~~~~~~~~~~~~~~~~~~~~~~~~~~~~~~~~~~~~~~~~~~~~~~~~~~~
~~~~~~~~~~~~~~~~~~~~~~~~~~~~~~~~~~~~~~~~~~~~~~~~~~~~~~~~~~~~
~~~~~~~~~~~~~~~~~~~~~~~~~~~~~~~~~~~~~~~~~~~~~~~~~~~~~~~~~~~~
~~~~~~~~~~~~~~~~~~~~~~~~~~~~~~~~~~~~~~~~~~~~~~~~~~~~~~~~~~~~
~~~~~~~~~~~~~~~~~~~~~~~~~~~~~~~~~~~~~~~~~~~~~~~~~~~~~~~~~~~~
~~~~~~~~~~~~~~~~~~~~~~~~~~~~~~~~~~~~~~~~~~~~~~~~~~~~~~~~~~~~
~~~~~~~~~~~~~~~~~~~~~~~~~~~~~~~~~~~~~~~~~~~~~~~~~~~~~~~~~~~~
~~~~~~~~~~~~~~~~~~~~~~~~~~~~~~~~~~~~~~~~~~~~~~~~~~~~~~~~~~~~
~~~~~~~~~~~~~~~~~~~~~~~~~~~~~~~~~~~~~~~~~~~~~~~~~~~~~~~~~~~~
~~~~~~~~~~~~~~~~~~~~~~~~~~~~~~~~~~~~~~~~~~~~~~~~~~~~~~~~~~~~
~~~~~~~~~~~~~~~~~~~~~~~~~~~~~~~~~~~~~~~~~~~~~~~~~~~~~~~~~~~~
~~~~~~~~~~~~~~~~~~~~~~~~~~~~~~~~~~~~~~~~~~~~~~~~~~~~~~~~~~~~
~~~~~~~~~~~~~~~~~~~~~~~~~~~~~~~~~~~~~~~~~~~~~~~~~~~~~~~~~~~~
~~~~~~~~~~~~~~~~~~~~~~~~~~~~~~~~~~~~~~~~~~~~~~~~~~~~~~~~~~~~
~~~~~~~~~~~~~~~~~~~~~~~~~~~~~~~~~~~~~~~~~~~~~~~~~~~~~~~~~~~~
~~~~~~~~~~~~~~~~~~~~~~~~~~~~~~~~~~~~~~~~~~~~~~~~~~~~~~~~~~~~
~~~~~~~~~~~~~~~~~~~~~~~~~~~~~~~~~~~~~~~~~~~~~~~~~~~~~~~~~~~~
~~~~~~~~~~~~~~~~~~~~~~~~~~~~~~~~~~~~~~~~~~~~~~~~~~~~~~~~~~~~
~~~~~~~~~~~~~~~~~~~~~~~~~~~~~~~~~~~~~~~~~~~~~~~~~~~~~~~~~~~~
~~~~~~~~~~~~~~~~~~~~~~~~~~~~~~~~~~~~~~~~~~~~~~~~~~~~~~~~~~~~
~~~~~~~~~~~~~~~~~~~~~~~~~~~~~~~~~~~~~~~~~~~~~~~~~~~~~~~~~~~~
~~~~~~~~~~~~~~~~~~~~~~~~~~~~~~~~~~~~~~~~~~~~~~~~~~~~~~~~~~~~
~~~~~~~~~~~~~~~~~~~~~~~~~~~~~~~~~~~~~~~~~~~~~~~~~~~~~~~~~~~~
~~~~~~~~~~~~~~~~~~~~~~~~~~~~~~~~~~~~~~~~~~~~~~~~~~~~~~~~~~~~
~~~~~~~~~~~~~~~~~~~~~~~~~~~~~~~~~~~~~~~~~~~~~~~~~~~~~~~~~~~~
~~~~~~~~~~~~~~~~~~~~~~~~~~~~~~~~~~~~~~~~~~~~~~~~~~~~~~~~~~~~
~~~~~~~~~~~~~~~~~~~~~~~~~~~~~~~~~~~~~~~~~~~~~~~~~~~~~~~~~~~~
~~~~~~~~~~~~~~~~~~~~~~~~~~~~~~~~~~~~~~~~~~~~~~~~~~~~~~~~~~~~
~~~~~~~~~~~~~~~~~~~~~~~~~~~~~~~~~~~~~~~~~~~~~~~~~~~~~~~~~~~~
~~~~~~~~~~~~~~~~~~~~~~~~~~~~~~~~~~~~~~~~~~~~~~~~~~~~~~~~~~~~
~~~~~~~~~~~~~~~~~~~~~~~~~~~~~~~~~~~~~~~~~~~~~~~~~~~~~~~~~~~~
~~~~~~~~~~~~~~~~~~~~~~~~~~~~~~~~~~~~~~~~~~~~~~~~~~~~~~~~~~~~
~~~~~~~~~~~~~~~~~~~~~~~~~~~~~~~~~~~~~~~~~~~~~~~~~~~~~~~~~~~~
~~~~~~~~~~~~~~~~~~~~~~~~~~~~~~~~~~~~~~~~~~~~~~~~~~~~~~~~~~~~
~~~~~~~~~~~~~~~~~~~~~~~~~~~~~~~~~~~~~~~~~~~~~~~~~~~~~~~~~~~~
~~~~~~~~~~~~~~~~~~~~~~~~~~~~~~~~~~~~~~~~~~~~~~~~~~~~~~~~~~~~
~~~~~~~~~~~~~~~~~~~~~~~~~~~~~~~~~~~~~~~~~~~~~~~~~~~~~~~~~~~~
~~~~~~~~~~~~~~~~~~~~~~~~~~~~~~~~~~~~~~~~~~~~~~~~~~~~~~~~~~~~
~~~~~~~~~~~~~~~~~~~~~~~~~~~~~~~~~~~~~~~~~~~~~~~~~~~~~~~~~~~~
~~~~~~~~~~~~~~~~~~~~~~~~~~~~~~~~~~~~~~~~~~~~~~~~~~~~~~~~~~~~
~~~~~~~~~~~~~~~~~~~~~~~~~~~~~~~~~~~~~~~~~~~~~~~~~~~~~~~~~~~~
~~~~~~~~~~~~~~~~~~~~~~~~~~~~~~~~~~~~~~~~~~~~~~~~~~~~~~~~~~~~
~~~~~~~~~~~~~~~~~~~~~~~~~~~~~~~~~~~~~~~~~~~~~~~~~~~~~~~~~~~~
~~~~~~~~~~~~~~~~~~~~~~~~~~~~~~~~~~~~~~~~~~~~~~~~~~~~~~~~~~~~
~~~~~~~~~~~~~~~~~~~~~~~~~~~~~~~~~~~~~~~~~~~~~~~~~~~~~~~~~~~~
~~~~~~~~~~~~~~~~~~~~~~~~~~~~~~~~~~~~~~~~~~~~~~~~~~~~~~~~~~~~
~~~~~~~~~~~~~~~~~~~~~~~~~~~~~~~~~~~~~~~~~~~~~~~~~~~~~~~~~~~~
~~~~~~~~~~~~~~~~~~~~~~~~~~~~~~~~~~~~~~~~~~~~~~~~~~~~~~~~~~~~
~~~~~~~~~~~~~~~~~~~~~~~~~~~~~~~~~~~~~~~~~~~~~~~~~~~~~~~~~~~~
~~~~~~~~~~~~~~~~~~~~~~~~~~~~~~~~~~~~~~~~~~~~~~~~~~~~~~~~~~~~
~~~~~~~~~~~~~~~~~~~~~~~~~~~~~~~~~~~~~~~~~~~~~~~~~~~~~~~~~~~~
~~~~~~~~~~~~~~~~~~~~~~~~~~~~~~~~~~~~~~~~~~~~~~~~~~~~~~~~~~~~
~~~~~~~~~~~~~~~~~~~~~~~~~~~~~~~~~~~~~~~~~~~~~~~~~~~~~~~~~~~~
~~~~~~~~~~~~~~~~~~~~~~~~~~~~~~~~~~~~~~~~~~~~~~~~~~~~~~~~~~~~
~~~~~~~~~~~~~~~~~~~~~~~~~~~~~~~~~~~~~~~~~~~~~~~~~~~~~~~~~~~~
~~~~~~~~~~~~~~~~~~~~~~~~~~~~~~~~~~~~~~~~~~~~~~~~~~~~~~~~~~~~
~~~~~~~~~~~~~~~~~~~~~~~~~~~~~~~~~~~~~~~~~~~~~~~~~~~~~~~~~~~~
~~~~~~~~~~~~~~~~~~~~~~~~~~~~~~~~~~~~~~~~~~~~~~~~~~~~~~~~~~~~
~~~~~~~~~~~~~~~~~~~~~~~~~~~~~~~~~~~~~~~~~~~~~~~~~~~~~~~~~~~~
~~~~~~~~~~~~~~~~~~~~~~~~~~~~~~~~~~~~~~~~~~~~~~~~~~~~~~~~~~~~
~~~~~~~~~~~~~~~~~~~~~~~~~~~~~~~~~~~~~~~~~~~~~~~~~~~~~~~~~~~~
~~~~~~~~~~~~~~~~~~~~~~~~~~~~~~~~~~~~~~~~~~~~~~~~~~~~~~~~~~~~
~~~~~~~~~~~~~~~~~~~~~~~~~~~~~~~~~~~~~~~~~~~~~~~~~~~~~~~~~~~~
~~~~~~~~~~~~~~~~~~~~~~~~~~~~~~~~~~~~~~~~~~~~~~~~~~~~~~~~~~~~
~~~~~~~~~~~~~~~~~~~~~~~~~~~~~~~~~~~~~~~~~~~~~~~~~~~~~~~~~~~~
~~~~~~~~~~~~~~~~~~~~~~~~~~~~~~~~~~~~~~~~~~~~~~~~~~~~~~~~~~~~
~~~~~~~~~~~~~~~~~~~~~~~~~~~~~~~~~~~~~~~~~~~~~~~~~~~~~~~~~~~~
~~~~~~~~~~~~~~~~~~~~~~~~~~~~~~~~~~~~~~~~~~~~~~~~~~~~~~~~~~~~
~~~~~~~~~~~~~~~~~~~~~~~~~~~~~~~~~~~~~~~~~~~~~~~~~~~~~~~~~~~~
~~~~~~~~~~~~~~~~~~~~~~~~~~~~~~~~~~~~~~~~~~~~~~~~~~~~~~~~~~~~
~~~~~~~~~~~~~~~~~~~~~~~~~~~~~~~~~~~~~~~~~~~~~~~~~~~~~~~~~~~~
~~~~~~~~~~~~~~~~~~~~~~~~~~~~~~~~~~~~~~~~~~~~~~~~~~~~~~~~~~~~
~~~~~~~~~~~~~~~~~~~~~~~~~~~~~~~~~~~~~~~~~~~~~~~~~~~~~~~~~~~~
~~~~~~~~~~~~~~~~~~~~~~~~~~~~~~~~~~~~~~~~~~~~~~~~~~~~~~~~~~~~
~~~~~~~~~~~~~~~~~~~~~~~~~~~~~~~~~~~~~~~~~~~~~~~~~~~~~~~~~~~~
~~~~~~~~~~~~~~~~~~~~~~~~~~~~~~~~~~~~~~~~~~~~~~~~~~~~~~~~~~~~
~~~~~~~~~~~~~~~~~~~~~~~~~~~~~~~~~~~~~~~~~~~~~~~~~~~~~~~~~~~~
~~~~~~~~~~~~~~~~~~~~~~~~~~~~~~~~~~~~~~~~~~~~~~~~~~~~~~~~~~~~
~~~~~~~~~~~~~~~~~~~~~~~~~~~~~~~~~~~~~~~~~~~~~~~~~~~~~~~~~~~~
~~~~~~~~~~~~~~~~~~~~~~~~~~~~~~~~~~~~~~~~~~~~~~~~~~~~~~~~~~~~
~~~~~~~~~~~~~~~~~~~~~~~~~~~~~~~~~~~~~~~~~~~~~~~~~~~~~~~~~~~~
~~~~~~~~~~~~~~~~~~~~~~~~~~~~~~~~~~~~~~~~~~~~~~~~~~~~~~~~~~~~
~~~~~~~~~~~~~~~~~~~~~~~~~~~~~~~~~~~~~~~~~~~~~~~~~~~~~~~~~~~~
~~~~~~~~~~~~~~~~~~~~~~~~~~~~~~~~~~~~~~~~~~~~~~~~~~~~~~~~~~~~
~~~~~~~~~~~~~~~~~~~~~~~~~~~~~~~~~~~~~~~~~~~~~~~~~~~~~~~~~~~~
~~~~~~~~~~~~~~~~~~~~~~~~~~~~~~~~~~~~~~~~~~~~~~~~~~~~~~~~~~~~
~~~~~~~~~~~~~~~~~~~~~~~~~~~~~~~~~~~~~~~~~~~~~~~~~~~~~~~~~~~~
~~~~~~~~~~~~~~~~~~~~~~~~~~~~~~~~~~~~~~~~~~~~~~~~~~~~~~~~~~~~
~~~~~~~~~~~~~~~~~~~~~~~~~~~~~~~~~~~~~~~~~~~~~~~~~~~~~~~~~~~~
~~~~~~~~~~~~~~~~~~~~~~~~~~~~~~~~~~~~~~~~~~~~~~~~~~~~~~~~~~~~
~~~~~~~~~~~~~~~~~~~~~~~~~~~~~~~~~~~~~~~~~~~~~~~~~~~~~~~~~~~~
~~~~~~~~~~~~~~~~~~~~~~~~~~~~~~~~~~~~~~~~~~~~~~~~~~~~~~~~~~~~
~~~~~~~~~~~~~~~~~~~~~~~~~~~~~~~~~~~~~~~~~~~~~~~~~~~~~~~~~~~~
~~~~~~~~~~~~~~~~~~~~~~~~~~~~~~~~~~~~~~~~~~~~~~~~~~~~~~~~~~~~
~~~~~~~~~~~~~~~~~~~~~~~~~~~~~~~~~~~~~~~~~~~~~~~~~~~~~~~~~~~~
~~~~~~~~~~~~~~~~~~~~~~~~~~~~~~~~~~~~~~~~~~~~~~~~~~~~~~~~~~~~
~~~~~~~~~~~~~~~~~~~~~~~~~~~~~~~~~~~~~~~~~~~~~~~~~~~~~~~~~~~~
~~~~~~~~~~~~~~~~~~~~~~~~~~~~~~~~~~~~~~~~~~~~~~~~~~~~~~~~~~~~
~~~~~~~~~~~~~~~~~~~~~~~~~~~~~~~~~~~~~~~~~~~~~~~~~~~~~~~~~~~~
~~~~~~~~~~~~~~~~~~~~~~~~~~~~~~~~~~~~~~~~~~~~~~~~~~~~~~~~~~~~
~~~~~~~~~~~~~~~~~~~~~~~~~~~~~~~~~~~~~~~~~~~~~~~~~~~~~~~~~~~~
~~~~~~~~~~~~~~~~~~~~~~~~~~~~~~~~~~~~~~~~~~~~~~~~~~~~~~~~~~~~
~~~~~~~~~~~~~~~~~~~~~~~~~~~~~~~~~~~~~~~~~~~~~~~~~~~~~~~~~~~~
~~~~~~~~~~~~~~~~~~~~~~~~~~~~~~~~~~~~~~~~~~~~~~~~~~~~~~~~~~~~
~~~~~~~~~~~~~~~~~~~~~~~~~~~~~~~~~~~~~~~~~~~~~~~~~~~~~~~~~~~~
~~~~~~~~~~~~~~~~~~~~~~~~~~~~~~~~~~~~~~~~~~~~~~~~~~~~~~~~~~~~
~~~~~~~~~~~~~~~~~~~~~~~~~~~~~~~~~~~~~~~~~~~~~~~~~~~~~~~~~~~~
~~~~~~~~~~~~~~~~~~~~~~~~~~~~~~~~~~~~~~~~~~~~~~~~~~~~~~~~~~~~
~~~~~~~~~~~~~~~~~~~~~~~~~~~~~~~~~~~~~~~~~~~~~~~~~~~~~~~~~~~~
~~~~~~~~~~~~~~~~~~~~~~~~~~~~~~~~~~~~~~~~~~~~~~~~~~~~~~~~~~~~
~~~~~~~~~~~~~~~~~~~~~~~~~~~~~~~~~~~~~~~~~~~~~~~~~~~~~~~~~~~~
~~~~~~~~~~~~~~~~~~~~~~~~~~~~~~~~~~~~~~~~~~~~~~~~~~~~~~~~~~~~
~~~~~~~~~~~~~~~~~~~~~~~~~~~~~~~~~~~~~~~~~~~~~~~~~~~~~~~~~~~~
~~~~~~~~~~~~~~~~~~~~~~~~~~~~~~~~~~~~~~~~~~~~~~~~~~~~~~~~~~~~
~~~~~~~~~~~~~~~~~~~~~~~~~~~~~~~~~~~~~~~~~~~~~~~~~~~~~~~~~~~~
~~~~~~~~~~~~~~~~~~~~~~~~~~~~~~~~~~~~~~~~~~~~~~~~~~~~~~~~~~~~
~~~~~~~~~~~~~~~~~~~~~~~~~~~~~~~~~~~~~~~~~~~~~~~~~~~~~~~~~~~~
~~~~~~~~~~~~~~~~~~~~~~~~~~~~~~~~~~~~~~~~~~~~~~~~~~~~~~~~~~~~
~~~~~~~~~~~~~~~~~~~~~~~~~~~~~~~~~~~~~~~~~~~~~~~~~~~~~~~~~~~~
~~~~~~~~~~~~~~~~~~~~~~~~~~~~~~~~~~~~~~~~~~~~~~~~~~~~~~~~~~~~
~~~~~~~~~~~~~~~~~~~~~~~~~~~~~~~~~~~~~~~~~~~~~~~~~~~~~~~~~~~~
~~~~~~~~~~~~~~~~~~~~~~~~~~~~~~~~~~~~~~~~~~~~~~~~~~~~~~~~~~~~
~~~~~~~~~~~~~~~~~~~~~~~~~~~~~~~~~~~~~~~~~~~~~~~~~~~~~~~~~~~~
~~~~~~~~~~~~~~~~~~~~~~~~~~~~~~~~~~~~~~~~~~~~~~~~~~~~~~~~~~~~
~~~~~~~~~~~~~~~~~~~~~~~~~~~~~~~~~~~~~~~~~~~~~~~~~~~~~~~~~~~~
~~~~~~~~~~~~~~~~~~~~~~~~~~~~~~~~~~~~~~~~~~~~~~~~~~~~~~~~~~~~
~~~~~~~~~~~~~~~~~~~~~~~~~~~~~~~~~~~~~~~~~~~~~~~~~~~~~~~~~~~~
~~~~~~~~~~~~~~~~~~~~~~~~~~~~~~~~~~~~~~~~~~~~~~~~~~~~~~~~~~~~
~~~~~~~~~~~~~~~~~~~~~~~~~~~~~~~~~~~~~~~~~~~~~~~~~~~~~~~~~~~~
~~~~~~~~~~~~~~~~~~~~~~~~~~~~~~~~~~~~~~~~~~~~~~~~~~~~~~~~~~~~
~~~~~~~~~~~~~~~~~~~~~~~~~~~~~~~~~~~~~~~~~~~~~~~~~~~~~~~~~~~~
~~~~~~~~~~~~~~~~~~~~~~~~~~~~~~~~~~~~~~~~~~~~~~~~~~~~~~~~~~~~
~~~~~~~~~~~~~~~~~~~~~~~~~~~~~~~~~~~~~~~~~~~~~~~~~~~~~~~~~~~~
~~~~~~~~~~~~~~~~~~~~~~~~~~~~~~~~~~~~~~~~~~~~~~~~~~~~~~~~~~~~
~~~~~~~~~~~~~~~~~~~~~~~~~~~~~~~~~~~~~~~~~~~~~~~~~~~~~~~~~~~~
~~~~~~~~~~~~~~~~~~~~~~~~~~~~~~~~~~~~~~~~~~~~~~~~~~~~~~~~~~~~
~~~~~~~~~~~~~~~~~~~~~~~~~~~~~~~~~~~~~~~~~~~~~~~~~~~~~~~~~~~~
~~~~~~~~~~~~~~~~~~~~~~~~~~~~~~~~~~~~~~~~~~~~~~~~~~~~~~~~~~~~
~~~~~~~~~~~~~~~~~~~~~~~~~~~~~~~~~~~~~~~~~~~~~~~~~~~~~~~~~~~~
~~~~~~~~~~~~~~~~~~~~~~~~~~~~~~~~~~~~~~~~~~~~~~~~~~~~~~~~~~~~
~~~~~~~~~~~~~~~~~~~~~~~~~~~~~~~~~~~~~~~~~~~~~~~~~~~~~~~~~~~~
~~~~~~~~~~~~~~~~~~~~~~~~~~~~~~~~~~~~~~~~~~~~~~~~~~~~~~~~~~~~
~~~~~~~~~~~~~~~~~~~~~~~~~~~~~~~~~~~~~~~~~~~~~~~~~~~~~~~~~~~~
~~~~~~~~~~~~~~~~~~~~~~~~~~~~~~~~~~~~~~~~~~~~~~~~~~~~~~~~~~~~
~~~~~~~~~~~~~~~~~~~~~~~~~~~~~~~~~~~~~~~~~~~~~~~~~~~~~~~~~~~~
~~~~~~~~~~~~~~~~~~~~~~~~~~~~~~~~~~~~~~~~~~~~~~~~~~~~~~~~~~~~
~~~~~~~~~~~~~~~~~~~~~~~~~~~~~~~~~~~~~~~~~~~~~~~~~~~~~~~~~~~~
~~~~~~~~~~~~~~~~~~~~~~~~~~~~~~~~~~~~~~~~~~~~~~~~~~~~~~~~~~~~
~~~~~~~~~~~~~~~~~~~~~~~~~~~~~~~~~~~~~~~~~~~~~~~~~~~~~~~~~~~~
~~~~~~~~~~~~~~~~~~~~~~~~~~~~~~~~~~~~~~~~~~~~~~~~~~~~~~~~~~~~
~~~~~~~~~~~~~~~~~~~~~~~~~~~~~~~~~~~~~~~~~~~~~~~~~~~~~~~~~~~~
~~~~~~~~~~~~~~~~~~~~~~~~~~~~~~~~~~~~~~~~~~~~~~~~~~~~~~~~~~~~
~~~~~~~~~~~~~~~~~~~~~~~~~~~~~~~~~~~~~~~~~~~~~~~~~~~~~~~~~~~~
~~~~~~~~~~~~~~~~~~~~~~~~~~~~~~~~~~~~~~~~~~~~~~~~~~~~~~~~~~~~
~~~~~~~~~~~~~~~~~~~~~~~~~~~~~~~~~~~~~~~~~~~~~~~~~~~~~~~~~~~~
~~~~~~~~~~~~~~~~~~~~~~~~~~~~~~~~~~~~~~~~~~~~~~~~~~~~~~~~~~~~
~~~~~~~~~~~~~~~~~~~~~~~~~~~~~~~~~~~~~~~~~~~~~~~~~~~~~~~~~~~~
~~~~~~~~~~~~~~~~~~~~~~~~~~~~~~~~~~~~~~~~~~~~~~~~~~~~~~~~~~~~
~~~~~~~~~~~~~~~~~~~~~~~~~~~~~-~~~~~~~~~~~~~~~~~~~~~~~~~~~~~~
~~~~~~~~~~~~~~~~~~~~~~~~~~~~~~~~~~~~~~~~~~~~~~~~~~~~~~~~~~~~
~~~~~~~~~~~~~~~~~~~~~~~~~~~~~~~~~~~~~~~~~~~~~~~~~~~~~~~~~~~~
~~~~~~~~~~~~~~~~~~~~~~~~~~~~~~~~~~~~~~~~~~~~~~~~~~~~~~~~~~~~
~~~~~~~~~~~~~~~~~~~~~~~~~~~~~~~~~~~~~~~~~~~~~~~~~~~~~~~~~~~~
~~~~~~~~~~~~~~~~~~~~~~~~~~~~~~~~~~~~~~~~~~~~~~~~~~~~~~~~~~~~
~~~~~~~~~~~~~~~~~~~~~~~~~~~~~~~~~~~~~~~~~~~~~~~~~~~~~~~~~~~~
~~~~~~~~~~~~~~~~~~~~~~~~~~~~~~~~~~~~~~~~~~~~~~~~~~~~~~~~~~~~
~~~~~~~~~~~~~~~~~~~~~~~~~~~~~~~~~~~~~~~~~~~~~~~~~~~~~~~~~~~~
~~~~~~~~~~~~~~~~~~~~~~~~~~~~~~~~~~~~~~~~~~~~~~~~~~~~~~~~~~~~
~~~~~~~~~~~~~~~~~~~~~~~~~~~~~~~~~~~~~~~~~~~~~~~~~~~~~~~~~~~~
~~~~~~~~~~~~~~~~~~~~~~~~~~~~~~~~~~~~~~~~~~~~~~~~~~~~~~~~~~~~
~~~~~~~~~~~~~~~~~~~~~~~~~~~~~~~~~~~~~~~~~~~~~~~~~~~~~~~~~~~~
~~~~~~~~~~~~~~~~~~~~~~~~~~~~~~~~~~~~~~~~~~~~~~~~~~~~~~~~~~~~
~~~~~~~~~~~~~~~~~~~~~~~~~~~~~~~~~~~~~~~~~~~~~~~~~~~~~~~~~~~~
~~~~~~~~~~~~~~~~~~~~~~~~~~~~~~~~~~~~~~~~~~~~~~~~~~~~~~~~~~~~
~~~~~~~~~~~~~~~~~~~~~~~~~~~~~~~~~~~~~~~~~~~~~~~~~~~~~~~~~~~~
~~~~~~~~~~~~~~~~~~~~~~~~~~~~~~~~~~~~~~~~~~~~~~~~~~~~~~~~~~~~
~~~~~~~~~~~~~~~~~~~~~~~~~~~~~~~~~~~~~~~~~~~~~~~~~~~~~~~~~~~~
~~~~~~~~~~~~~~~~~~~~~~~~~~~~~~~~~~~~~~~~~~~~~~~~~~~~~~~~~~~~
~~~~~~~~~~~~~~~~~~~~~~~~~~~~~~~~~~~~~~~~~~~~~~~~~~~~~~~~~~~~
~~~~~~~~~~~~~~~~~~~~~~~~~~~~~~~~~~~~~~~~~~~~~~~~~~~~~~~~~~~~
~~~~~~~~~~~~~~~~~~~~~~~~~~~~~~~~~~~~~~~~~~~~~~~~~~~~~~~~~~~~
~~~~~~~~~~~~~~~~~~~~~~~~~~~~~~~~~~~~~~~~~~~~~~~~~~~~~~~~~~~~
~~~~~~~~~~~~~~~~~~~~~~~~~~~~~~~~~~~~~~~~~~~~~~~~~~~~~~~~~~~~
~~~~~~~~~~~~~~~~~~~~~~~~~~~~~~~~~~~~~~~~~~~~~~~~~~~~~~~~~~~~
~~~~~~~~~~~~~~~~~~~~~~~~~~~~~~~~~~~~~~~~~~~~~~~~~~~~~~~~~~~~
~~~~~~~~~~~~~~~~~~~~~~~~~~~~~~~~~~~~~~~~~~~~~~~~~~~~~~~~~~~~
~~~~~~~~~~~~~~~~~~~~~~~~~~~~~~~~~~~~~~~~~~~~~~~~~~~~~~~~~~~~
~~~~~~~~~~~~~~~~~~~~~~~~~~~~~~~~~~~~~~~~~~~~~~~~~~~~~~~~~~~~
~~~~~~~~~~~~~~~~~~~~~~~~~~~~~~~~~~~~~~~~~~~~~~~~~~~~~~~~~~~~
~~~~~~~~~~~~~~~~~~~~~~~~~~~~~~~~~~~~~~~~~~~~~~~~~~~~~~~~~~~~
~~~~~~~~~~~~~~~~~~~~~~~~~~~~~~~~~~~~~~~~~~~~~~~~~~~~~~~~~~~~
~~~~~~~~~~~~~~~~~~~~~~~~~~~~~~~~~~~~~~~~~~~~~~~~~~~~~~~~~~~~
~~~~~~~~~~~~~~~~~~~~~~~~~~~~~~~~~~~~~~~~~~~~~~~~~~~~~~~~~~~~
~~~~~~~~~~~~~~~~~~~~~~~~~~~~~~~~~~~~~~~~~~~~~~~~~~~~~~~~~~~~
~~~~~~~~~~~~~~~~~~~~~~~~~~~~~~~~~~~~~~~~~~~~~~~~~~~~~~~~~~~~
~~~~~~~~~~~~~~~~~~~~~~~~~~~~~~~~~~~~~~~~~~~~~~~~~~~~~~~~~~~~
~~~~~~~~~~~~~~~~~~~~~~~~~~~~~~~~~~~~~~~~~~~~~~~~~~~~~~~~~~~~
~~~~~~~~~~~~~~~~~~~~~~~~~~~~~~~~~~~~~~~~~~~~~~~~~~~~~~~~~~~~
~~~~~~~~~~~~~~~~~~~~~~~~~~~~~~~~~~~~~~~~~~~~~~~~~~~~~~~~~~~~
~~~~~~~~~~~~~~~~~~~~~~~~~~~~~~~~~~~~~~~~~~~~~~~~~~~~~~~~~~~~
~~~~~~~~~~~~~~~~~~~~~~~~~~~~~~~~~~~~~~~~~~~~~~~~~~~~~~~~~~~~
~~~~~~~~~~~~~~~~~~~~~~~~~~~~~~~~~~~~~~~~~~~~~~~~~~~~~~~~~~~~
~~~~~~~~~~~~~~~~~~~~~~~~~~~~~~~~~~~~~~~~~~~~~~~~~~~~~~~~~~TT
ATTTTTTAAAATATTTTTGTCTCAAGTTTAGATTATCAATTACATTCATAGAATTAATTA
GAGATAGATGAGTTTCACTAGAAATTTTAAAGTCATAAATGAATAAGTTTAGGTCGTACT
TATTTGATTTACTATGAGTTAGGTCATTTTTAGCATGGAGAGGTGTTATTGTATTACTCC
ATTTTTTTGTCGTTTTTATAATTTGATTACTCAAATTAAGAACTTCTATAGGCGCATTTG
TATGAAAGAAATTCATGTTCTCGCAAATATGAGCGTAAACACCTGATAAAGTACTAAGCA
AAGTTTCCATAAATGGTAGCTGATCCATATAAAATAATTTATGTATAAACAAATTTGATG
CATTTATAAGTTCATTATCGATGATATGAAAAGATGAAAAATCACCTTCATCATCTTCAT
TTCCTAATTTGTCATCTGTGAAGACAATGTGTAAGTGATTTTCAGTTAATTCATCTATGT
CGTTATGTAGTTGTTGAAAATCAGCGTTGAATTTTAATTTTTGTTCCTTAAAATCTTGGA
GTTCTGAATAATTAACTTTTTGCTTTTTTAATATATTTAATTCTTGCTTGTTAAATAGTA
AAGCAAAATAGCTATTGTTGCCAGAGGCATTTTTGTGTTTAGCATGTGTATTACTATCTA
TGTACAAATATCTAAAATAAAAAACAGACAAAATTGTTAGTACATCACTAAAAGGGAACC
TTCCACGAATGTTGTCTTTTGATAATTTACCAATTAATGAATTTAGATTTGCAGTTATCT
GTTTTTCTTCATCTGTGTTGATATCAGGGAACCTATTTAATAGTGTCTGTATTATAGATG
AAATAAGTTGTTCTTTTGTGAAATATCTATGGAATATCTCATTATTTTTGTCATTTAAAT
CTATATTGATTTGTGTACTTATATCAGCAATCTTATTTAAGTTTTCCCATTCTTCATGTG
AATATGATGAGGAGTAGTTATTTGAATAATTATAGTTTTTACGTTCGAGACCATTTTTAA
TTGTAAAAGCAGTGTTTAGCATATTATCCAGTGATGTGATATTCGGATTATTTTCATCGT
AAAATCTAAAAGGTATATCATTTTTATAACCAAAAGTAGCATTTACAGTAGCTCTTTTAA
AAGTAGTGTCGTCAAGAGCTATAGATCCATCATTATGTAATTTTAATAGTACATGTTCCT
TTAGTTTGCCTTTAGATGTGAACAAATAAGTGAAAATTGCATTTTTATATTCTTCAAATT
GATCATCTAAGTTTGAAGCATCCATGAAACTTGTTAAGACTTCATAAAATCCTTCGTTGA
ATCCACGCATAAAAGTATCTACACCATATTCAATACCTAACAAATCTATTAAATTTGATA
AAATATTTTTTATATAAAGTTTATTATTTTGAAATTGATAACGTGTGTAATTGCCTTTAT
TATCGAATTCGACTTCAATTGATGATGAACCTTCAATACCTTCTAACGATATGTTTATTT
GTTTGATTATATCCTGCATGAATTCAGAGTTATACTTTGAAATAAGTTTTAGTGTCAT
>>IR_IS431_Dresden-275757
------------------------------------------------------------
------------------------------------------------------------
------------------------------------------------------------
------------------------------------------------------------
------------------------------------------------------------
------------------------------------------------------------
------------------------------------------------------------
------------------------------------------------------------
------------------------------------------------------------
------------------------------------------------------------
------------------------------------------------------------
------------------------------------------------------------
------------------------------------------------------------
------------------------------------------------------------
------------------------------------------------------------
------------------------------------------------------------
------------------------------------------------------------
------------------------------------------------------------
------------------------------------------------------------
------------------------------------------------------------
------------------------------------------------------------
------------------------------------------------------------
------------------------------------------------------------
------------------------------------------------------------
------------------------------------------------------------
------------------------------------------------------------
------------------------------------------------------------
------------------------------------------------------------
------------------------------------------------------------
------------------------------------------------------------
------------------------------------------------------------
------------------------------------------------------------
------------------------------------------------------------
------------------------------------------------------------
------------------------------------------------------------
------------------------------------------------------------
------------------------------------------------------------
------------------------------------------------------------
------------------------------------------------------------
------------------------------------------------------------
------------------------------------------------------------
------------------------------------------------------------
------------------------------------------------------------
------------------------------------------------------------
------------------------------------------------------------
------------------------------------------------------------
------------------------------------------------------------
------------------------------------------------------------
------------------------------------------------------------
------------------------------------------------------------
------------------------------------------------------------
------------------------------------------------------------
------------------------------------------------------------
------------------------------------------------------------
------------------------------------------------------------
------------------------------------------------------------
------------------------------------------------------------
------------------------------------------------------------
------------------------------------------------------------
------------------------------------------------------------
------------------------------------------------------------
------------------------------------------------------------
------------------------------------------------------------
------------------------------------------------------------
------------------------------------------------------------
------------------------------------------------------------
------------------------------------------------------------
------------------------------------------------------------
------------------------------------------------------------
------------------------------------------------------------
------------------------------------------------------------
------------------------------------------------------------
------------------------------------------------------------
[truncated: 655,690 more chars]
